# Supplementary material for: Information-Sharing Behavior on WeChat Moments: The Role of Anonymity, Familiarity, and Intrinsic Motivation
Source: Front Psychol. 2019 Nov 14;10:2540. doi: 10.3389/fpsyg.2019.02540 (PMC6868072; doi:10.3389/fpsyg.2019.02540)
Supplement: TABLE S1 — Questionnaire results. [file Table_1.XLS]

## Sheet: Sheet1
NO	DATE	TIME	IP	SEX	AGE	Frequence	PC1	PC2	PC3	PC4	FA1	FA2	FA3	FA4	FA5	PA1	PA2	PA3	PA4	PA5	PO1	PO2	PO3	PO4	PR1	PR2	PR3	PR4	IS1	IS2	IS3	IS4
4	2018/10/25 17:10:22	238秒	139.207.57.177(四川-未知)	2	1	6	3	2	1	1	2	1	3	1	3	2	1	5	4	4	4	5	4	1	3	2	2	1	1	2	3	2
5	2018/10/25 17:10:41	259秒	58.221.162.226(江苏-南通)	2	2	5	4	2	5	4	3	5	3	2	5	3	2	1	4	1	2	1	3	3	3	2	1	1	4	3	5	3
7	2018/10/25 17:11:13	233秒	202.120.136.58(上海-上海)	2	2	5	4	3	4	3	4	4	3	3	4	2	1	4	5	4	4	2	4	3	4	5	5	4	4	3	5	2
9	2018/10/25 17:13:35	227秒	101.81.96.229(上海-上海)	2	3	3	5	4	3	3	3	4	4	4	5	3	3	2	2	2	4	4	5	4	4	4	4	5	4	4	5	4
10	2018/10/25 17:13:36	313秒	61.140.204.250(广东-广州)	1	4	1	5	5	5	5	5	5	5	5	5	2	1	1	5	5	5	5	5	5	5	5	5	5	5	5	5	5
11	2018/10/25 17:13:49	263秒	223.10.17.205(山西-吕梁)	2	4	6	5	3	4	3	5	4	5	4	5	2	1	4	4	4	3	4	5	4	4	4	3	4	4	3	3	3
12	2018/10/25 17:14:53	326秒	223.104.213.58(上海-上海)	2	3	1	4	4	5	4	4	5	4	4	4	2	1	4	4	4	5	4	4	4	4	4	5	4	4	4	5	4
13	2018/10/25 17:15:01	235秒	219.233.224.242(上海-上海)	2	4	3	4	3	4	4	4	5	5	4	4	3	3	2	3	2	4	3	4	4	4	4	5	4	4	5	4	4
14	2018/10/25 17:16:00	332秒	171.118.8.50(山西-太原)	2	2	3	5	4	4	4	4	3	4	4	5	3	2	4	4	4	3	3	5	5	4	4	3	3	4	3	3	3
15	2018/10/25 17:16:15	327秒	182.110.114.255(江西-宜春)	2	4	4	4	3	4	3	2	4	5	4	5	2	1	5	4	5	3	4	5	4	4	5	3	4	4	5	4	5
16	2018/10/25 17:16:17	221秒	14.30.48.162(广东-广州)	1	3	6	3	2	4	3	3	4	4	3	5	2	3	2	3	2	4	3	4	3	4	3	2	2	4	3	3	2
17	2018/10/25 17:16:26	229秒	112.96.67.151(广东-未知)	2	2	5	5	4	5	4	4	4	5	4	5	3	2	3	3	4	4	3	4	4	3	4	3	4	4	3	4	3
18	2018/10/25 17:16:31	235秒	14.127.81.94(广东-深圳)	2	2	3	5	3	4	4	4	3	4	4	5	1	2	4	4	5	5	5	4	4	4	5	5	4	5	4	5	4
19	2018/10/25 17:17:07	268秒	223.104.212.121(上海-上海)	2	2	5	4	4	4	4	4	3	2	3	4	2	2	4	4	4	4	4	4	4	4	3	3	3	4	3	2	2
24	2018/10/25 17:18:57	494秒	101.47.17.29(浙江-杭州)	2	3	1	4	4	5	4	5	4	4	5	5	2	2	4	4	4	5	4	4	5	5	4	4	5	3	5	4	4
25	2018/10/25 17:19:01	228秒	61.184.133.82(湖北-黄冈)	1	4	3	5	3	3	3	4	5	5	4	5	2	2	3	3	3	4	3	4	4	4	3	4	4	5	4	4	3
26	2018/10/25 17:19:08	264秒	112.17.235.45(浙江-未知)	1	5	6	5	3	4	3	4	5	4	4	5	1	1	4	4	4	4	3	3	2	3	4	3	3	5	5	4	3
28	2018/10/25 17:19:25	596秒	223.104.23.235(海南-未知)	1	2	5	4	3	3	3	2	3	3	4	4	3	3	2	3	2	3	2	2	3	3	3	3	2	4	3	4	3
29	2018/10/25 17:20:27	238秒	117.136.8.78(上海-上海)	1	3	4	5	4	4	4	4	4	5	5	4	2	2	4	4	4	4	3	5	3	4	4	4	4	5	5	4	4
31	2018/10/25 17:20:48	368秒	223.104.212.171(上海-上海)	2	2	3	3	2	2	2	2	2	2	4	4	2	1	3	4	3	1	1	1	1	3	2	2	1	1	1	3	2
32	2018/10/25 17:22:19	309秒	182.104.21.178(江西-南昌)	2	3	5	4	2	3	2	5	4	2	2	3	4	5	2	1	2	1	2	3	2	2	3	3	1	2	3	3	2
33	2018/10/25 17:22:35	223秒	182.45.115.3(山东-日照)	1	2	5	3	4	4	3	3	4	4	5	5	2	2	4	4	5	3	4	4	5	4	4	5	4	3	4	5	4
34	2018/10/25 17:22:39	282秒	223.104.102.3(河北-未知)	2	5	1	4	3	5	4	4	3	2	4	3	1	2	4	3	4	5	1	3	4	5	3	4	5	4	5	3	5
35	2018/10/25 17:23:08	246秒	42.63.168.240(宁夏-石嘴山)	2	4	2	5	4	5	5	5	4	5	5	5	1	1	5	4	4	5	5	5	4	4	5	5	4	5	4	5	5
36	2018/10/25 17:23:14	260秒	183.200.50.139(山西-临汾)	2	3	3	5	4	4	3	3	3	3	4	5	3	3	4	4	4	4	3	4	4	4	5	4	4	4	5	5	4
37	2018/10/25 17:23:50	355秒	183.50.63.85(广东-汕头)	2	3	3	5	4	5	4	4	5	5	5	5	2	1	4	4	5	4	3	5	4	4	5	5	4	4	3	4	4
38	2018/10/25 17:24:07	312秒	117.40.226.197(江西-萍乡)	1	5	1	5	4	5	5	3	5	4	4	5	3	3	5	5	4	4	5	4	4	5	5	4	3	5	4	4	5
39	2018/10/25 17:24:41	344秒	39.178.84.158(江西-宜春)	2	3	2	3	3	2	1	3	4	3	4	5	3	4	2	2	3	3	2	3	1	3	2	3	1	2	1	3	2
40	2018/10/25 17:24:55	300秒	111.15.87.138(山东-烟台)	2	2	6	5	4	5	4	2	3	2	4	5	1	2	4	4	5	4	3	4	5	4	3	3	2	4	3	5	4
41	2018/10/25 17:25:44	222秒	111.14.212.74(山东-济南)	2	2	6	4	5	3	4	5	3	4	3	5	2	2	4	5	4	4	5	5	4	2	1	1	2	4	3	5	4
43	2018/10/25 17:26:47	727秒	203.188.94.81(香港-未知)	2	3	6	5	3	2	4	4	3	4	4	5	2	2	3	4	3	4	3	5	5	5	5	4	4	5	5	4	3
44	2018/10/25 17:26:54	416秒	117.136.41.56(广东-未知)	1	4	1	5	5	5	5	5	5	5	5	5	1	1	5	5	5	5	5	5	5	5	5	5	5	5	5	5	5
45	2018/10/25 17:27:11	225秒	111.143.50.231(福建-福州)	2	3	1	5	4	5	5	4	5	4	4	5	2	1	4	4	5	5	4	4	5	5	4	4	5	4	5	4	4
47	2018/10/25 17:28:03	238秒	112.101.178.227(黑龙江-鹤岗)	1	4	1	5	4	5	4	4	5	5	4	4	2	1	5	5	5	5	5	5	4	5	5	4	5	4	5	4	5
48	2018/10/25 17:28:15	498秒	14.106.170.52(重庆-重庆)	1	6	1	4	3	3	2	4	4	5	3	4	3	4	3	3	2	3	1	4	4	3	2	2	2	5	4	4	4
49	2018/10/25 17:28:25	510秒	60.8.59.238(河北-张家口)	2	4	3	5	4	4	4	4	4	4	4	5	3	3	4	3	3	4	3	4	3	3	4	4	3	4	4	3	4
53	2018/10/25 17:29:58	222秒	139.214.144.92(吉林-吉林)	2	2	6	4	3	4	4	5	4	3	4	5	1	3	3	2	3	4	3	4	2	3	4	3	5	4	5	5	4
54	2018/10/25 17:31:01	222秒	223.104.3.1(北京-北京)	1	4	6	3	2	3	3	3	4	3	2	4	2	3	4	3	3	4	3	3	4	3	2	3	3	3	2	4	3
55	2018/10/25 17:31:05	226秒	183.230.147.196(重庆-重庆)	2	3	3	4	3	3	4	4	4	3	4	5	2	2	3	4	4	4	4	5	4	3	4	4	4	4	3	4	3
56	2018/10/25 17:31:07	228秒	117.136.66.234(江苏-宿迁)	2	2	6	4	1	2	3	4	5	3	4	5	5	3	1	3	2	4	2	1	1	2	1	1	4	4	1	2	1
57	2018/10/25 17:31:53	276秒	110.187.199.10(四川-泸州)	2	2	5	5	3	3	3	5	4	3	3	5	3	3	3	5	2	4	3	3	2	3	3	3	3	2	3	4	3
58	2018/10/25 17:31:58	394秒	183.158.222.100(浙江-杭州)	2	3	3	4	3	5	4	4	5	4	5	4	2	1	3	4	4	5	4	5	4	5	4	4	5	4	5	4	5
59	2018/10/25 17:32:10	225秒	223.104.185.229(山东-未知)	2	2	3	5	4	5	5	3	3	3	5	5	2	2	2	4	4	5	4	4	4	3	4	4	4	4	2	4	3
60	2018/10/25 17:32:14	234秒	123.170.105.83(山东-日照)	2	3	3	4	5	3	4	5	4	4	3	4	1	2	4	4	3	5	5	3	4	5	4	3	4	5	3	4	3
62	2018/10/25 17:34:23	285秒	113.214.206.49(浙江-嘉兴)	2	5	3	5	4	4	3	5	4	5	4	5	1	2	4	5	4	4	4	5	3	4	5	4	4	5	4	4	4
63	2018/10/25 17:34:23	233秒	43.227.139.166(湖北-武汉)	2	3	5	5	3	4	3	4	5	5	4	5	2	3	1	2	5	4	5	4	4	4	5	5	5	4	4	5	5
65	2018/10/25 17:39:22	336秒	112.42.92.152(辽宁-大连)	2	5	5	4	3	4	3	4	3	4	4	4	3	3	2	3	1	4	4	4	3	4	4	4	5	4	4	4	4
66	2018/10/25 17:39:29	459秒	39.169.189.182(江西-宜春)	1	4	4	4	5	4	5	4	5	4	3	4	4	5	2	1	3	2	1	2	3	4	3	4	3	2	4	3	1
67	2018/10/25 17:39:30	282秒	223.104.65.173(广东-未知)	1	3	3	5	4	4	5	3	4	5	4	5	2	1	4	3	5	4	3	4	5	4	3	3	4	5	4	4	5
68	2018/10/25 17:39:33	1112秒	112.40.179.92(辽宁-丹东)	1	5	5	4	3	5	4	3	5	5	4	4	2	2	3	3	4	2	3	4	3	4	4	5	5	4	5	4	3
69	2018/10/25 17:39:37	351秒	117.136.47.135(河北-廊坊)	2	3	6	4	2	2	2	4	4	4	2	3	1	1	5	4	4	3	2	3	3	2	2	3	3	3	2	3	2
70	2018/10/25 17:39:39	481秒	61.158.149.53(河南-郑州)	2	4	6	5	3	4	3	3	5	5	5	5	1	1	5	5	5	2	2	5	1	3	2	2	2	4	3	2	3
72	2018/10/25 17:40:48	744秒	117.136.91.195(山西-未知)	1	5	2	5	4	4	5	3	4	5	5	5	3	2	4	4	4	5	4	5	5	5	4	4	4	5	5	5	5
73	2018/10/25 17:43:23	224秒	222.71.43.74(上海-上海)	2	4	1	4	3	4	3	5	4	4	5	4	2	1	4	4	5	4	5	5	4	5	4	4	5	5	4	4	5
74	2018/10/25 17:43:50	249秒	223.104.95.172(贵州-贵阳)	2	2	3	4	2	3	1	3	2	1	4	5	2	3	4	5	4	2	4	3	5	2	1	3	2	4	2	3	5
75	2018/10/25 17:43:54	605秒	106.8.21.100(河北-秦皇岛)	2	3	2	4	3	2	2	3	4	5	4	4	4	5	2	1	1	4	3	5	2	3	4	3	4	4	4	5	5
77	2018/10/25 17:44:03	264秒	114.229.19.230(江苏-镇江)	2	3	3	4	5	4	4	4	5	4	4	5	1	1	1	4	4	4	4	5	4	4	5	4	4	4	4	5	4
80	2018/10/25 17:45:52	222秒	183.202.135.199(山西-太原)	2	2	1	4	3	4	3	4	5	5	5	4	2	1	1	4	3	4	3	5	2	4	3	3	2	4	4	2	3
81	2018/10/25 17:46:48	404秒	116.20.247.32(广东-佛山)	1	4	5	5	3	4	4	3	4	3	4	5	2	1	3	3	4	3	3	4	3	4	3	3	3	4	4	3	4
82	2018/10/25 17:48:31	302秒	117.136.67.123(江苏-常州)	2	4	3	5	3	4	4	4	5	4	3	3	4	3	2	3	3	4	4	4	3	3	4	4	4	4	4	4	4
83	2018/10/25 17:48:47	316秒	111.34.180.131(山东-滨州)	2	3	2	5	3	4	2	3	2	3	5	5	2	3	1	4	5	5	4	5	3	3	2	4	5	5	4	1	3
84	2018/10/25 17:49:11	107秒	218.94.153.146(江苏-南京)	1	4	3	5	4	5	4	4	5	4	5	5	2	1	4	5	4	4	5	4	5	4	5	5	4	4	5	4	5
85	2018/10/25 17:50:27	434秒	1.68.85.60(山西-太原)	1	4	2	4	3	4	4	4	5	4	4	5	3	2	4	3	4	4	3	4	5	4	3	4	4	4	5	4	4
88	2018/10/25 17:52:36	496秒	117.136.75.231(福建-未知)	2	2	3	4	4	3	3	5	4	4	4	3	2	2	3	4	4	4	2	4	2	4	4	3	4	3	4	4	3
89	2018/10/25 17:52:41	251秒	61.133.171.190(安徽-合肥)	1	4	6	4	3	3	4	4	3	4	1	3	4	5	2	1	2	4	3	4	3	4	3	4	3	4	2	4	2
91	2018/10/25 17:53:27	613秒	111.79.187.193(江西-萍乡)	1	4	2	4	5	4	3	4	5	4	5	4	3	2	4	4	3	4	5	5	4	4	3	3	4	4	5	4	3
92	2018/10/25 17:54:18	285秒	223.104.175.234(辽宁-未知)	2	3	2	5	3	4	3	3	4	3	5	5	2	2	4	4	3	5	3	4	4	4	3	2	3	4	5	3	4
93	2018/10/25 17:54:18	223秒	36.49.73.123(吉林-长春)	1	3	3	4	3	4	3	4	3	4	3	5	3	3	4	3	4	4	3	5	4	5	4	4	5	4	3	4	4
96	2018/10/25 17:54:40	305秒	223.21.135.85(北京-北京)	2	4	3	5	4	5	5	4	5	4	5	5	1	1	4	5	5	4	4	5	5	4	5	5	5	5	4	4	5
97	2018/10/25 17:55:14	269秒	117.136.38.53(北京-北京)	1	1	3	5	5	5	5	4	5	5	5	5	1	1	3	5	5	5	4	5	4	4	4	3	3	5	4	5	5
98	2018/10/25 17:55:20	409秒	223.150.199.160(湖南-常德)	2	2	2	5	4	4	3	5	4	3	4	4	1	2	4	3	3	3	3	4	4	4	4	4	3	4	4	5	4
99	2018/10/25 17:55:23	224秒	115.27.192.73(北京-北京)	2	3	6	2	1	2	1	2	3	4	3	2	2	1	3	4	5	4	2	1	2	3	2	1	2	2	1	2	1
100	2018/10/25 17:55:32	294秒	122.192.14.58(江苏-未知)	2	4	3	4	3	3	3	4	3	3	4	4	2	2	3	4	4	4	4	5	3	3	3	2	3	4	4	3	3
105	2018/10/25 17:57:35	222秒	139.227.235.68(上海-上海)	1	2	6	4	2	3	4	3	4	2	5	5	2	1	2	3	1	4	3	5	4	3	2	4	5	4	5	3	4
106	2018/10/25 17:57:37	331秒	223.211.255.104(广东-江门)	1	5	2	5	4	4	4	3	4	5	4	4	1	2	4	3	4	5	4	4	4	3	3	3	4	4	3	4	3
109	2018/10/25 17:59:09	318秒	61.179.21.45(山东-济宁)	2	4	4	4	3	5	4	5	4	4	4	5	4	5	2	3	3	5	4	4	5	4	4	5	5	4	5	4	4
111	2018/10/25 17:59:24	340秒	103.228.209.211(广西-南宁)	1	3	3	5	3	4	4	5	4	3	5	4	2	3	4	3	4	5	4	5	3	5	3	2	4	5	4	3	4
112	2018/10/25 17:59:26	366秒	223.104.1.159(广东-未知)	2	2	2	4	3	2	3	3	5	4	4	5	2	1	3	4	2	5	2	5	4	4	3	4	2	4	4	5	4
113	2018/10/25 17:59:39	230秒	183.199.11.115(河北-石家庄)	2	2	6	4	3	4	4	2	3	3	4	5	2	1	4	5	4	5	5	4	4	5	5	4	5	4	5	5	4
114	2018/10/25 18:00:17	391秒	106.112.71.36(河北-邢台)	2	3	3	4	5	5	4	3	2	4	4	5	3	2	4	3	4	4	5	4	4	3	4	4	3	5	5	4	3
115	2018/10/25 18:00:24	276秒	125.84.185.124(重庆-重庆)	1	2	6	4	3	4	4	3	2	2	3	4	4	2	1	3	2	4	3	3	2	3	3	2	2	2	2	2	3
117	2018/10/25 18:01:21	333秒	221.233.114.247(湖北-宜昌)	1	3	2	5	3	4	4	2	4	3	4	5	4	2	1	3	3	4	2	4	5	3	3	3	2	4	5	5	4
118	2018/10/25 18:01:37	278秒	223.104.13.61(河北-石家庄)	1	2	4	5	5	4	4	4	4	5	4	5	4	4	3	3	4	5	4	5	4	3	4	3	4	5	4	5	5
119	2018/10/25 18:02:13	259秒	123.187.75.141(辽宁-营口)	1	3	3	5	3	4	4	5	5	5	5	5	3	2	2	4	4	4	3	4	4	4	4	4	4	3	3	4	4
120	2018/10/25 18:03:39	280秒	112.41.83.172(辽宁-沈阳)	2	4	6	4	2	2	1	4	3	3	2	4	1	2	5	5	4	4	2	4	4	3	4	3	2	5	3	4	2
122	2018/10/25 18:05:14	375秒	221.207.37.63(青海-西宁)	1	3	6	5	3	4	3	3	4	3	5	5	2	1	2	4	4	4	3	3	4	3	3	4	3	4	5	5	2
123	2018/10/25 18:05:20	270秒	122.205.62.133(湖北-武汉)	1	4	3	4	3	4	3	3	4	4	3	5	4	4	2	3	2	5	3	5	4	3	3	3	2	4	4	4	5
124	2018/10/25 18:05:27	316秒	223.104.65.243(广东-未知)	1	4	4	4	3	4	3	4	3	4	3	4	3	2	4	4	3	4	4	3	3	3	4	4	5	4	3	4	3
125	2018/10/25 18:07:13	616秒	1.26.127.208(内蒙古-赤峰)	2	4	2	5	3	4	4	5	3	4	2	1	3	1	2	5	4	3	4	2	4	5	3	2	4	1	4	3	4
126	2018/10/25 18:07:17	644秒	117.136.75.133(福建-未知)	1	4	4	4	3	4	4	4	5	3	3	4	2	2	4	4	4	4	5	5	4	3	3	3	4	5	3	4	2
127	2018/10/25 18:07:26	252秒	111.38.206.1(安徽-淮北)	2	2	6	5	3	3	4	4	3	4	5	5	2	1	4	5	4	3	3	5	3	3	2	4	3	3	4	5	4
131	2018/10/25 18:09:04	222秒	183.230.156.39(重庆-重庆)	2	4	3	4	2	3	1	2	4	5	3	4	2	1	3	4	2	3	5	4	2	4	2	3	5	4	2	3	1
132	2018/10/25 18:09:05	244秒	223.74.81.40(广东-中山)	2	3	3	4	5	5	4	3	5	4	5	4	3	3	2	4	3	4	3	4	4	4	5	4	3	3	4	3	3
133	2018/10/25 18:10:03	265秒	223.104.169.196(江西-未知)	1	4	4	4	5	5	4	5	4	4	5	4	2	3	3	4	3	4	5	5	4	4	3	4	5	4	5	4	3
135	2018/10/25 18:10:08	222秒	120.239.144.65(广东-湛江)	2	4	3	5	4	4	4	5	5	5	5	5	2	2	2	4	2	4	4	4	4	4	4	4	4	4	4	4	4
136	2018/10/25 18:10:48	834秒	117.136.79.144(广东-未知)	1	2	3	4	3	4	3	3	2	4	5	3	5	5	3	2	4	4	5	3	2	2	4	4	2	3	5	2	4
137	2018/10/25 18:11:11	223秒	112.102.207.163(黑龙江-哈尔滨)	1	5	6	3	4	2	3	3	4	2	3	3	3	2	4	3	2	3	4	3	2	3	4	3	4	2	3	4	3
138	2018/10/25 18:11:49	259秒	113.117.44.166(广东-揭阳)	1	2	3	3	4	4	4	3	4	4	4	5	2	3	2	2	2	4	2	4	3	3	3	3	2	4	3	4	3
140	2018/10/25 18:12:50	640秒	112.2.254.30(江苏-南京)	2	2	3	4	5	4	4	4	5	4	5	4	3	2	4	4	4	4	5	4	4	4	5	4	5	4	5	4	4
141	2018/10/25 18:13:14	221秒	112.17.238.183(浙江-未知)	2	2	3	5	1	3	2	3	3	3	4	4	1	1	4	5	4	4	3	3	2	3	4	4	3	4	3	3	3
143	2018/10/25 18:13:24	230秒	112.17.235.172(浙江-未知)	1	4	4	5	4	3	2	3	4	2	3	5	1	1	4	5	3	5	4	3	3	4	3	4	3	4	3	4	2
145	2018/10/25 18:14:28	225秒	223.104.34.92(安徽-未知)	2	4	3	5	3	4	3	4	5	5	4	5	3	2	2	4	3	4	4	3	4	5	4	4	5	4	5	5	4
146	2018/10/25 18:14:48	314秒	122.238.91.176(浙江-温州)	1	2	6	2	3	3	2	2	3	3	2	4	3	3	2	3	3	4	4	3	3	3	3	2	3	2	2	2	2
147	2018/10/25 18:15:09	269秒	182.106.212.133(江西-南昌)	2	2	5	3	4	2	2	4	5	3	4	5	2	1	4	5	4	4	3	2	4	4	3	4	2	4	3	4	2
148	2018/10/25 18:15:27	223秒	123.178.71.233(内蒙古-呼和浩特)	1	4	1	3	3	3	3	3	3	3	3	3	3	3	3	3	3	3	3	3	3	3	3	3	3	3	3	3	3
149	2018/10/25 18:15:39	230秒	58.19.158.250(湖北-武汉)	2	2	6	5	3	2	4	5	3	2	4	5	1	1	4	5	4	4	3	4	5	4	5	5	4	4	5	5	1
151	2018/10/25 18:16:35	228秒	117.136.72.234(云南-未知)	2	3	3	5	2	5	2	5	2	2	3	5	1	1	1	5	3	5	3	5	4	5	2	2	4	5	5	4	1
152	2018/10/25 18:16:55	249秒	117.136.67.14(江苏-南京)	2	5	4	4	3	4	4	3	4	4	4	4	2	3	3	3	3	4	4	4	3	3	4	4	3	4	3	4	3
154	2018/10/25 18:18:57	241秒	106.9.121.153(河北-未知)	2	4	1	4	3	4	3	4	4	3	3	4	2	2	4	4	4	3	3	4	3	3	3	3	2	3	4	4	3
155	2018/10/25 18:20:40	225秒	211.138.116.25(浙江-未知)	1	4	4	5	3	4	2	4	3	4	2	5	1	2	1	3	1	4	3	2	1	3	2	3	3	4	4	5	4
156	2018/10/25 18:21:47	229秒	223.104.1.103(广东-未知)	2	2	5	4	4	4	4	4	3	2	4	5	2	3	3	4	5	5	2	4	3	5	5	3	3	4	5	4	3
157	2018/10/25 18:21:48	223秒	42.203.131.93(辽宁-辽阳)	2	4	2	4	4	5	4	4	4	5	4	4	3	3	2	2	3	4	4	4	5	4	4	4	5	4	4	4	5
159	2018/10/25 18:22:33	401秒	123.233.231.124(山东-济南)	1	2	2	5	4	5	5	4	4	5	5	5	2	1	5	5	5	5	5	5	5	4	4	3	4	4	5	5	5
161	2018/10/25 18:22:43	280秒	106.127.49.55(广西-南宁)	2	2	6	3	1	2	2	5	3	3	4	4	2	2	2	4	4	3	2	2	2	4	4	4	4	4	4	4	2
162	2018/10/25 18:22:51	222秒	175.190.27.212(辽宁-大连)	1	4	1	5	3	4	4	3	5	4	4	5	2	3	4	4	4	5	4	5	5	3	3	4	3	5	4	5	5
163	2018/10/25 18:23:50	222秒	112.115.66.142(云南-昆明)	1	4	1	5	4	2	3	4	5	5	2	4	2	2	5	5	4	4	5	3	5	3	2	4	3	4	3	5	4
164	2018/10/25 18:25:37	263秒	113.132.23.69(陕西-西安)	1	4	3	5	3	4	3	4	5	4	3	5	2	2	3	4	4	2	3	4	4	5	4	4	5	4	5	5	3
165	2018/10/25 18:26:33	373秒	121.27.5.147(河北-邢台)	1	5	3	4	2	4	5	3	5	5	4	5	3	2	3	4	3	4	4	5	5	4	3	4	5	3	4	5	2
166	2018/10/25 18:27:04	228秒	113.231.214.23(辽宁-抚顺)	2	3	2	2	3	5	1	4	2	5	3	1	2	3	3	5	1	2	4	5	1	2	3	5	1	4	2	3	5
167	2018/10/25 18:27:24	232秒	58.243.254.229(安徽-合肥)	2	2	3	4	4	3	4	4	4	5	4	4	2	2	4	3	3	4	4	3	3	2	3	4	3	4	3	4	3
168	2018/10/25 18:27:44	392秒	27.187.72.60(河北-保定)	2	5	3	5	3	5	5	3	5	5	5	5	2	3	3	3	2	5	3	5	4	4	4	4	4	3	4	5	4
169	2018/10/25 18:28:02	222秒	112.94.96.180(广东-广州)	1	3	5	4	3	4	4	4	3	3	4	5	2	1	4	4	3	5	4	5	3	2	2	3	4	4	2	4	3
171	2018/10/25 18:28:21	364秒	117.136.79.8(广东-未知)	2	2	6	5	3	2	3	4	4	3	4	5	3	2	2	4	4	4	2	4	2	3	3	4	2	3	2	4	1
173	2018/10/25 18:29:25	492秒	27.23.170.117(湖北-黄冈)	1	3	3	4	3	5	4	3	3	4	4	5	3	2	4	4	5	4	3	4	3	4	3	4	3	4	3	4	3
174	2018/10/25 18:29:46	892秒	183.94.11.19(湖北-宜昌)	2	2	6	4	3	3	4	4	4	3	3	4	2	3	2	3	2	4	3	4	3	3	4	3	4	3	4	3	4
175	2018/10/25 18:30:05	222秒	120.200.9.205(辽宁-沈阳)	2	4	3	4	3	4	4	3	4	5	4	4	3	3	2	3	3	4	4	4	4	4	5	5	4	4	5	4	4
176	2018/10/25 18:30:24	236秒	218.26.54.187(山西-未知)	1	2	6	5	5	5	5	5	5	5	5	5	1	1	1	5	5	5	5	5	5	5	5	5	5	5	1	5	1
178	2018/10/25 18:31:33	345秒	112.126.67.97(北京-北京)	1	3	5	5	3	4	4	4	5	5	3	5	1	1	4	5	4	4	3	4	4	4	5	4	4	5	3	4	4
179	2018/10/25 18:31:58	330秒	14.154.28.24(广东-深圳)	2	4	6	4	3	4	3	3	4	4	3	4	2	1	4	4	4	4	3	5	4	4	3	3	4	4	3	3	3
180	2018/10/25 18:32:00	323秒	140.224.22.36(福建-泉州)	2	3	1	5	3	4	3	5	4	5	3	4	2	1	3	5	2	5	3	4	3	4	3	5	4	4	5	4	5
183	2018/10/25 18:37:21	967秒	223.74.178.44(广东-东莞)	2	4	4	5	3	4	4	4	4	5	5	5	3	2	1	5	3	4	3	5	2	4	2	3	4	3	4	3	2
185	2018/10/25 19:11:21	323秒	60.63.73.157(上海-上海)	2	4	4	4	4	3	3	4	4	3	4	5	2	3	2	5	2	2	1	3	4	3	3	4	3	3	2	4	4
187	2018/10/25 19:44:02	224秒	183.214.21.110(湖南-邵阳)	1	3	3	4	2	4	4	4	3	3	4	5	2	3	4	4	3	4	3	5	4	4	4	3	4	3	4	4	4
192	2018/10/25 19:46:14	237秒	112.96.36.229(广东-广州)	2	2	1	3	4	4	3	4	5	3	3	4	3	4	3	3	4	3	4	3	4	3	4	3	3	3	5	4	4
194	2018/10/25 19:46:27	248秒	61.158.149.200(河南-郑州)	2	2	3	4	3	4	4	4	4	5	4	5	4	4	3	3	4	4	3	4	4	4	3	4	4	4	5	4	5
196	2018/10/25 19:47:12	284秒	223.104.20.125(湖北-未知)	1	2	3	4	3	3	3	3	2	3	2	3	3	3	1	3	3	3	2	4	3	3	3	4	3	3	2	4	3
197	2018/10/25 19:48:07	223秒	112.97.63.165(广东-深圳)	1	2	3	4	5	4	3	4	5	5	3	4	1	1	3	4	4	3	2	4	2	2	1	3	1	3	3	4	3
199	2018/10/25 19:48:13	349秒	112.28.169.105(安徽-黄山)	1	7	2	4	3	3	3	4	3	3	3	4	2	2	4	4	3	4	3	4	3	4	3	3	4	4	3	4	3
201	2018/10/25 19:48:39	630秒	110.52.130.71(湖南-衡阳)	1	4	3	4	4	5	4	4	5	4	4	4	2	2	2	4	4	5	4	5	4	4	4	4	5	5	4	5	4
202	2018/10/25 19:49:10	347秒	120.42.1.202(福建-厦门)	2	4	1	4	3	4	3	4	4	3	4	5	2	2	4	4	4	4	3	4	3	4	4	4	3	4	4	3	4
203	2018/10/25 19:49:20	231秒	117.161.22.248(内蒙古-未知)	1	4	1	5	5	4	4	5	5	4	4	5	3	3	4	4	3	5	4	4	5	5	4	4	5	5	5	4	5
204	2018/10/25 19:49:37	309秒	183.237.76.235(广东-惠州)	2	4	3	4	4	3	4	5	5	5	5	5	3	2	4	4	4	4	3	4	4	4	4	4	4	4	4	4	4
205	2018/10/25 19:49:48	400秒	106.125.185.179(内蒙古-呼伦贝尔)	2	3	1	5	5	5	5	3	4	4	5	5	2	3	5	5	5	5	5	5	5	4	4	4	4	5	5	5	5
206	2018/10/25 19:50:03	275秒	116.31.131.161(广东-汕头)	1	6	1	4	5	5	4	4	5	4	4	5	1	1	4	4	4	4	5	4	4	4	5	5	4	4	4	4	5
209	2018/10/25 19:51:09	527秒	223.104.251.2(重庆-重庆)	1	3	2	4	3	5	4	4	5	3	4	5	2	3	4	3	4	5	4	3	4	5	4	5	3	4	5	3	4
210	2018/10/25 19:51:13	341秒	36.6.33.212(安徽-淮南)	1	3	5	4	5	5	5	4	4	3	4	5	3	1	3	4	2	4	4	5	5	4	4	3	4	4	4	5	4
211	2018/10/25 19:51:16	222秒	123.158.192.13(浙江-湖州)	1	4	3	4	3	4	4	4	4	4	5	5	2	2	4	4	4	4	3	3	3	4	4	5	5	4	4	5	5
212	2018/10/25 19:51:20	227秒	117.170.204.243(江西-新余)	1	3	6	2	3	4	2	3	4	2	3	4	2	3	4	2	3	2	3	4	2	2	3	4	3	2	3	4	2
214	2018/10/25 19:52:54	316秒	117.136.40.229(广东-深圳)	1	2	6	4	3	3	4	4	5	4	4	5	2	1	3	4	3	4	3	2	1	4	4	4	3	4	3	4	3
215	2018/10/25 19:53:22	285秒	58.23.39.236(福建-厦门)	2	3	2	5	4	4	5	4	3	4	4	4	3	2	3	3	3	4	3	4	4	4	4	5	3	3	3	3	4
216	2018/10/25 19:53:26	301秒	211.138.116.48(浙江-未知)	1	2	2	4	3	4	5	4	5	4	3	4	2	1	4	4	2	4	3	5	4	5	5	4	5	4	5	3	4
218	2018/10/25 19:54:04	446秒	117.163.24.155(江西-吉安)	2	4	1	5	3	3	3	3	4	3	4	5	2	3	3	1	2	4	3	2	2	3	4	3	3	4	3	4	3
219	2018/10/25 19:54:32	291秒	120.6.103.188(河北-秦皇岛)	1	4	5	4	3	2	2	4	4	3	3	4	2	3	3	4	4	4	3	4	3	3	2	3	2	4	3	5	4
220	2018/10/25 19:54:53	215秒	42.5.22.249(辽宁-抚顺)	1	3	2	4	5	4	3	4	5	2	3	4	2	3	4	5	4	4	3	5	4	4	5	3	4	4	5	4	5
221	2018/10/25 19:54:56	237秒	112.97.59.219(广东-深圳)	1	4	2	4	5	4	4	4	4	4	3	5	2	1	4	4	5	4	3	4	5	4	5	4	4	5	4	3	4
222	2018/10/25 19:55:11	266秒	223.104.34.88(安徽-未知)	2	2	3	3	1	1	1	3	4	4	4	3	1	1	5	3	5	4	3	4	3	3	2	2	3	4	4	4	3
224	2018/10/25 19:56:29	407秒	111.16.230.97(山东-泰安)	1	4	1	4	5	4	5	2	4	4	5	5	2	1	4	5	4	2	3	4	3	4	3	4	4	3	4	5	4
226	2018/10/25 19:58:13	638秒	125.80.245.77(重庆-重庆)	1	2	3	5	3	4	4	3	5	3	4	5	3	2	4	4	5	4	4	5	4	5	4	5	4	4	5	5	4
227	2018/10/25 19:58:39	222秒	223.104.6.80(福建-未知)	2	3	6	5	3	3	3	3	3	3	4	5	1	1	4	4	4	3	4	3	3	3	3	3	3	4	4	4	2
228	2018/10/25 19:58:51	240秒	117.10.77.43(天津-天津)	1	4	3	5	4	5	5	3	5	5	4	5	2	2	4	5	4	5	4	5	5	4	5	5	5	4	5	5	5
229	2018/10/25 19:59:00	239秒	223.88.59.86(河南-郑州)	2	4	6	4	3	3	2	4	5	4	5	4	2	3	2	4	3	2	1	2	3	2	3	3	2	2	3	4	3
230	2018/10/25 19:59:47	229秒	117.136.0.195(北京-北京)	2	4	6	3	4	3	3	3	4	4	3	4	4	4	2	3	2	4	3	4	5	4	3	4	3	3	3	4	3
232	2018/10/25 20:00:52	228秒	117.136.90.115(山西-未知)	2	2	6	4	3	5	4	5	5	4	3	5	2	1	5	5	3	4	5	5	3	4	2	3	3	5	3	5	2
235	2018/10/25 20:01:47	223秒	61.158.149.208(河南-郑州)	2	4	1	4	5	4	4	4	5	4	5	5	2	2	1	4	4	4	3	4	4	4	5	4	4	5	5	4	4
236	2018/10/25 20:03:08	276秒	117.136.40.164(广东-广州)	1	3	6	3	4	3	3	4	3	4	3	3	3	4	3	3	2	4	4	3	4	3	5	4	4	3	3	4	3
239	2018/10/25 20:04:50	258秒	27.38.255.121(广东-深圳)	2	5	2	4	5	5	4	4	5	5	4	5	2	2	4	4	5	4	4	5	4	4	4	5	4	5	4	4	4
240	2018/10/25 20:04:53	281秒	112.224.21.156(山东-未知)	2	4	1	4	5	4	5	2	4	5	5	4	2	1	4	4	5	2	3	5	3	4	3	4	5	3	4	5	4
241	2018/10/25 20:05:09	234秒	60.255.144.26(四川-成都)	2	3	5	4	3	4	3	3	4	3	2	4	4	3	3	3	2	4	3	3	3	3	3	2	3	4	3	3	3
242	2018/10/25 20:05:31	233秒	117.182.194.9(广西-钦州)	2	4	1	5	3	3	4	4	3	2	2	3	2	3	2	1	3	4	3	2	3	4	3	4	3	3	4	3	2
244	2018/10/25 20:06:00	284秒	49.77.99.98(江苏-南京)	1	3	1	5	5	4	4	4	5	5	4	5	2	3	4	3	2	5	4	5	5	4	5	5	4	5	5	5	4
245	2018/10/25 20:07:15	231秒	116.26.163.66(广东-汕头)	1	5	5	5	4	5	4	5	3	3	4	4	2	2	4	4	5	4	3	4	3	4	3	4	5	4	4	3	2
246	2018/10/25 20:07:17	232秒	116.230.238.183(上海-上海)	2	2	3	4	3	3	2	4	4	4	4	3	2	2	4	4	4	4	3	2	2	4	3	3	3	4	4	3	2
247	2018/10/25 20:07:46	708秒	218.72.55.195(浙江-杭州)	2	3	3	4	5	3	3	5	4	3	5	4	3	4	2	2	3	4	3	5	2	3	4	4	3	5	3	4	4
248	2018/10/25 20:08:32	307秒	223.104.20.124(湖北-未知)	2	2	3	5	4	4	4	4	4	5	5	5	2	2	2	3	3	4	3	3	3	4	4	3	3	3	3	4	4
250	2018/10/25 20:09:12	223秒	117.136.8.236(上海-上海)	2	2	6	4	2	3	3	3	4	4	4	3	2	2	2	4	3	3	3	4	2	4	3	2	2	4	3	3	2
255	2018/10/25 20:11:39	226秒	223.81.204.43(山东-威海)	2	3	2	4	5	5	4	4	5	4	4	4	1	1	4	4	4	5	4	4	5	4	5	4	4	4	4	5	5
256	2018/10/25 21:21:27	6012秒	223.74.191.246(广东-惠州)	1	3	3	5	4	4	5	5	4	4	4	5	1	2	4	5	4	5	4	4	5	4	3	4	5	4	4	5	2
258	2018/10/26 9:21:32	316秒	112.0.148.224(江苏-苏州)	2	3	3	4	4	5	3	4	4	5	4	4	3	3	5	4	4	4	3	4	3	4	5	3	3	4	3	5	4
260	2018/10/26 9:22:25	252秒	218.56.144.35(山东-泰安)	1	4	1	4	3	5	2	3	5	4	2	3	3	2	4	3	5	2	4	3	5	2	4	5	3	3	5	4	2
263	2018/10/26 9:24:49	307秒	106.121.17.136(北京-北京)	1	3	2	4	5	4	3	4	4	5	5	5	3	3	2	3	3	4	3	4	3	4	3	3	3	3	3	4	3
264	2018/10/26 9:25:30	249秒	223.104.175.120(辽宁-未知)	1	3	6	4	2	2	2	4	4	5	4	5	1	1	4	5	5	3	2	5	3	2	3	3	4	4	5	5	3
268	2018/10/26 9:27:10	224秒	112.224.75.201(山东-未知)	2	2	6	3	2	4	2	4	3	3	4	3	1	1	3	5	5	2	2	3	2	3	3	3	3	4	3	5	3
269	2018/10/26 9:27:11	224秒	171.104.2.161(广西-南宁)	2	3	2	4	3	5	5	3	3	4	5	2	5	5	3	2	1	3	3	4	5	3	3	4	5	2	2	1	1
270	2018/10/26 9:27:15	351秒	39.155.135.146(北京-北京)	2	2	3	5	3	4	3	4	5	5	4	4	2	2	4	5	5	4	3	4	3	4	4	5	5	5	4	5	5
271	2018/10/26 9:27:35	308秒	183.212.185.76(江苏-南京)	2	4	3	4	3	4	4	4	4	5	4	4	2	2	3	4	4	4	3	4	4	4	4	5	4	4	5	4	4
272	2018/10/26 9:28:26	228秒	219.148.139.166(河北-保定)	2	4	2	4	5	4	4	4	5	4	4	4	2	1	5	4	4	4	5	4	4	4	5	4	4	5	4	4	5
273	2018/10/26 9:28:29	238秒	219.233.194.178(上海-上海)	1	2	5	1	2	2	3	2	3	3	3	3	3	3	2	4	3	3	1	4	4	3	2	2	2	4	4	4	3
274	2018/10/26 9:28:45	376秒	118.114.207.176(四川-成都)	2	3	6	4	3	3	2	4	4	5	4	5	1	2	3	5	2	3	2	5	5	3	4	4	3	4	3	4	2
276	2018/10/26 9:29:46	254秒	218.202.112.246(内蒙古-呼和浩特)	2	3	3	4	4	5	4	5	4	4	5	5	1	1	2	4	3	4	3	4	3	5	4	4	4	4	3	4	4
278	2018/10/26 9:31:09	276秒	14.18.145.98(广东-广州)	1	4	6	4	3	3	3	4	3	4	3	5	2	3	2	3	3	2	1	2	4	3	3	2	3	4	2	5	2
281	2018/10/26 9:32:31	235秒	117.136.67.144(江苏-南通)	2	3	3	5	3	4	3	3	4	4	3	5	2	3	4	4	5	4	3	4	3	3	4	5	3	4	5	4	3
282	2018/10/26 9:33:25	286秒	103.233.54.139(北京-北京)	1	4	1	5	4	5	4	1	4	5	3	4	4	5	1	3	2	2	1	4	3	5	4	5	4	2	4	5	4
283	2018/10/26 9:33:32	231秒	117.136.37.81(山东-未知)	2	3	3	4	3	5	4	3	4	2	3	5	2	3	4	5	4	2	1	3	5	4	5	4	2	1	3	4	2
284	2018/10/26 9:33:53	252秒	116.226.155.124(上海-上海)	2	3	3	4	3	4	4	4	5	4	3	5	2	1	4	4	3	4	2	4	3	3	4	4	3	4	5	4	5
285	2018/10/26 9:34:16	225秒	111.203.12.97(北京-北京)	2	3	5	5	4	4	5	4	5	5	4	5	1	2	4	3	3	5	4	4	5	5	4	4	3	5	4	5	4
288	2018/10/26 9:35:22	216秒	1.61.2.67(黑龙江-绥化)	1	4	1	4	4	5	4	4	5	4	4	5	2	1	3	4	5	4	5	4	5	5	4	5	5	5	4	5	4
289	2018/10/26 9:35:50	237秒	58.128.208.218(北京-北京)	1	3	1	5	4	4	5	5	4	4	5	4	1	2	5	4	4	4	5	4	4	5	4	5	4	4	5	5	4
290	2018/10/26 9:36:01	629秒	223.104.14.124(山西-未知)	1	5	2	5	3	4	4	4	5	5	4	5	1	3	4	3	3	3	2	4	5	5	3	4	4	4	5	4	5
291	2018/10/26 9:37:38	468秒	111.197.244.77(北京-北京)	1	4	1	4	4	4	4	4	4	4	4	4	2	2	4	4	4	4	4	5	4	4	4	4	4	4	4	5	5
292	2018/10/26 9:38:16	296秒	222.184.28.182(江苏-淮安)	2	4	1	4	3	4	4	4	2	3	4	4	3	4	3	3	4	3	2	3	5	4	3	3	4	4	4	3	3
293	2018/10/26 9:39:10	244秒	111.196.66.18(北京-北京)	2	3	3	5	3	4	3	4	4	5	4	5	4	4	2	3	2	3	2	4	3	3	2	2	3	2	2	4	3
295	2018/10/26 9:39:51	222秒	119.86.112.82(重庆-重庆)	1	4	4	3	2	5	3	2	5	3	2	5	2	3	5	2	4	4	2	3	5	4	2	3	5	4	2	4	3
296	2018/10/26 9:40:14	372秒	106.117.13.139(河北-石家庄)	2	4	3	4	5	4	4	3	3	3	4	5	1	2	4	4	4	4	4	4	4	4	5	5	4	4	4	4	3
297	2018/10/26 9:40:51	347秒	223.104.6.61(福建-未知)	2	4	2	5	4	5	5	5	5	5	5	4	2	2	5	3	4	5	5	4	5	4	5	5	5	4	5	4	5
298	2018/10/26 9:40:55	222秒	171.41.13.19(湖北-黄冈)	1	3	5	4	3	3	2	4	5	4	4	5	2	2	3	4	3	4	3	4	5	4	5	5	4	4	5	4	3
299	2018/10/26 9:41:05	169秒	220.179.1.215(安徽-安庆)	2	4	3	5	3	4	4	4	5	4	4	5	5	4	2	3	1	3	3	4	4	4	5	4	5	4	5	4	4
300	2018/10/26 9:41:49	343秒	61.177.19.178(江苏-苏州)	1	4	6	4	3	5	3	4	5	3	4	5	2	1	3	4	5	3	4	5	4	4	5	3	4	4	2	1	2
301	2018/10/26 9:42:03	228秒	223.104.15.111(内蒙古-乌兰察布)	2	3	3	5	4	4	5	5	3	4	4	5	2	1	3	4	4	4	5	5	4	5	4	4	5	5	4	4	5
302	2018/10/26 9:42:17	241秒	219.137.33.171(广东-广州)	2	2	6	4	4	4	3	3	5	5	5	5	3	3	2	3	3	4	4	4	4	4	3	3	3	4	3	4	3
305	2018/10/26 9:43:08	229秒	117.136.60.49(江西-未知)	1	2	6	3	3	4	3	5	4	2	2	5	1	1	3	5	4	2	3	3	1	3	3	3	2	4	2	2	2
307	2018/10/26 9:43:23	245秒	218.56.43.245(山东-烟台)	2	4	6	4	3	3	3	3	4	4	3	4	3	4	1	3	2	3	3	4	4	4	3	3	3	2	2	2	2
308	2018/10/26 9:43:52	269秒	222.72.133.182(上海-上海)	2	4	6	5	4	4	3	5	4	4	5	5	3	2	3	4	3	4	4	5	5	5	4	4	5	4	5	4	4
309	2018/10/26 9:44:01	221秒	36.23.211.119(浙江-未知)	1	4	3	5	3	4	4	4	5	5	4	5	1	1	5	5	4	5	4	4	5	5	4	4	3	5	4	5	3
310	2018/10/26 9:44:03	222秒	219.147.217.126(黑龙江-佳木斯)	1	4	6	4	4	3	4	4	4	4	4	5	3	2	4	4	4	4	4	4	3	4	4	3	4	3	2	3	2
311	2018/10/26 9:44:33	427秒	182.129.173.211(四川-泸州)	2	3	1	4	5	4	5	4	3	4	5	3	2	2	4	5	4	5	3	5	4	5	4	4	4	4	5	5	4
312	2018/10/26 9:44:36	380秒	116.227.91.253(上海-上海)	2	3	5	5	4	5	4	3	3	2	4	5	2	2	3	4	4	3	2	3	2	3	2	3	3	4	4	5	3
314	2018/10/26 9:44:46	324秒	49.95.192.85(江苏-未知)	1	5	6	3	1	1	1	4	2	3	3	2	1	1	5	5	1	3	2	5	2	3	3	2	3	1	3	1	1
315	2018/10/26 9:45:00	381秒	101.247.250.222(广东-东莞)	1	4	5	5	2	2	1	4	2	2	3	3	2	3	4	4	4	3	4	3	4	3	2	2	1	4	3	3	4
316	2018/10/26 9:45:04	539秒	58.214.36.194(江苏-无锡)	2	4	6	4	3	3	3	4	3	3	3	3	2	4	2	3	3	2	2	4	3	4	3	3	2	2	3	3	2
317	2018/10/26 9:45:42	432秒	180.157.47.180(上海-上海)	1	2	3	5	4	3	4	5	4	4	4	5	2	1	4	4	3	4	3	4	4	5	5	4	4	5	4	4	3
318	2018/10/26 9:45:43	318秒	117.136.73.208(云南-未知)	1	4	6	5	2	2	3	5	4	5	5	5	2	1	4	4	3	2	3	4	2	3	4	4	3	2	2	3	1
319	2018/10/26 9:45:51	449秒	218.29.111.85(河南-郑州)	2	4	1	5	3	4	4	2	4	4	3	5	3	4	2	2	3	4	3	4	3	4	3	3	2	3	4	4	5
320	2018/10/26 9:46:59	1346秒	117.136.8.244(上海-上海)	2	3	1	4	4	5	4	5	4	4	5	4	2	2	4	5	4	4	2	5	4	5	4	5	4	4	4	5	4
322	2018/10/26 9:47:19	354秒	101.244.181.192(上海-上海)	1	4	2	5	4	5	4	4	4	5	5	5	1	2	4	4	4	5	4	5	5	4	4	5	5	5	5	4	5
323	2018/10/26 9:47:38	302秒	182.110.114.61(江西-宜春)	1	4	5	4	2	3	4	5	4	2	4	3	4	5	2	1	3	2	1	5	4	3	3	4	3	2	3	2	1
324	2018/10/26 9:47:42	375秒	110.87.13.246(福建-厦门)	2	4	6	5	3	4	3	4	3	4	4	5	1	2	3	4	4	4	2	5	3	4	4	4	4	4	5	5	3
326	2018/10/26 9:48:02	359秒	101.126.105.156(河北-石家庄)	2	5	1	4	4	5	4	2	4	4	4	4	4	4	1	1	2	4	5	4	5	3	2	3	3	4	4	5	5
327	2018/10/26 9:48:20	416秒	222.244.139.79(湖南-长沙)	2	2	3	4	3	4	2	4	5	2	2	5	2	2	2	3	4	3	4	4	2	2	3	2	2	2	4	5	4
328	2018/10/26 9:48:27	229秒	218.66.215.70(福建-泉州)	2	3	3	4	3	4	4	4	4	5	4	4	3	3	2	4	4	3	4	4	4	3	4	4	3	3	4	4	5
331	2018/10/26 9:49:11	264秒	117.152.154.9(湖北-未知)	2	3	1	5	5	3	3	4	5	4	4	5	1	1	5	5	5	5	4	5	5	4	3	3	3	5	5	5	3
332	2018/10/26 9:49:18	222秒	125.70.228.194(四川-成都)	2	2	3	5	4	5	4	4	4	3	5	5	2	2	4	4	5	5	3	4	4	4	4	4	5	5	4	5	2
336	2018/10/26 9:50:19	222秒	223.104.63.80(广东-未知)	2	2	5	5	4	4	4	4	5	4	5	5	3	2	3	4	3	5	3	4	4	4	3	4	3	4	5	4	4
339	2018/10/26 9:51:55	494秒	111.85.218.86(贵州-遵义)	1	6	6	3	2	2	2	3	2	3	2	2	3	2	3	4	3	3	3	4	2	4	3	3	2	2	2	3	2
340	2018/10/26 9:52:05	264秒	1.80.233.199(陕西-西安)	2	2	6	4	4	3	3	4	4	3	4	4	2	1	4	4	3	4	3	3	3	4	3	4	4	4	4	3	4
346	2018/10/26 9:55:13	1845秒	223.104.13.21(河北-石家庄)	1	4	2	5	2	4	5	4	5	5	4	5	1	1	5	4	4	5	4	5	4	5	4	4	5	5	4	5	5
347	2018/10/26 9:55:13	242秒	117.157.180.105(甘肃-未知)	1	4	2	4	3	5	4	4	5	5	3	4	2	2	4	4	5	4	3	5	4	3	4	4	4	5	3	4	4
349	2018/10/26 9:56:16	760秒	211.142.141.242(河南-商丘)	1	3	3	4	5	4	4	4	5	3	4	4	3	4	2	2	1	4	5	4	4	4	5	3	4	5	4	4	3
351	2018/10/26 9:58:00	400秒	61.171.60.185(上海-上海)	1	4	3	5	3	4	4	4	3	3	4	4	1	1	5	5	4	4	3	4	4	4	3	3	3	4	3	3	3
352	2018/10/26 9:58:24	255秒	59.59.68.160(福建-漳州)	1	3	2	5	4	4	3	5	3	3	4	5	2	2	4	5	5	4	5	4	3	4	3	3	4	4	3	4	5
358	2018/10/26 10:02:51	1094秒	61.129.63.82(上海-上海)	2	4	3	5	4	3	3	5	4	3	4	5	4	4	2	2	4	3	4	5	4	4	3	5	4	4	3	4	2
359	2018/10/26 10:03:05	1486秒	118.143.96.42(香港-未知)	2	3	3	4	4	4	3	4	5	4	5	5	2	2	3	4	4	4	3	4	4	4	3	4	4	4	3	4	4
360	2018/10/26 10:09:26	1041秒	116.231.99.33(上海-上海)	2	4	1	4	3	4	4	3	4	4	5	5	2	2	3	4	3	4	4	5	4	4	3	4	4	4	5	4	4
362	2018/10/26 11:39:50	223秒	182.140.81.75(四川-眉山)	2	4	1	4	3	4	4	4	4	3	4	5	3	3	4	4	4	5	4	4	3	4	5	5	4	4	4	3	4
363	2018/10/26 11:42:05	223秒	14.25.11.110(广东-广州)	1	6	6	3	2	2	3	4	3	4	3	3	3	3	2	4	3	4	3	4	4	4	5	4	3	3	2	2	1
364	2018/10/26 11:42:29	313秒	101.85.144.219(上海-上海)	2	2	3	5	4	4	4	4	4	4	4	5	2	1	4	3	4	4	4	4	4	4	4	4	3	4	4	4	3
365	2018/10/26 11:43:06	218秒	111.19.37.52(陕西-西安)	2	4	3	3	3	3	3	2	3	3	3	2	3	3	2	2	2	4	2	3	3	3	3	3	3	2	2	2	2
366	2018/10/26 11:43:10	229秒	121.68.214.220(广东-广州)	2	2	6	4	3	2	2	3	4	4	2	4	3	4	2	3	2	3	2	2	1	2	3	2	2	1	2	3	1
368	2018/10/26 11:44:19	232秒	223.104.95.50(贵州-未知)	2	2	6	4	2	3	3	3	2	2	3	4	3	4	3	3	3	2	3	3	2	2	2	3	3	3	3	3	2
369	2018/10/26 11:44:20	235秒	101.206.171.70(四川-未知)	2	2	5	4	5	3	4	3	4	5	3	4	2	1	4	4	4	2	4	2	4	4	2	3	1	3	4	2	5
370	2018/10/26 11:45:12	222秒	223.104.146.135(江苏-扬州)	1	4	2	4	3	2	3	4	3	5	4	4	2	1	3	4	4	3	2	4	3	4	3	4	2	3	4	5	3
371	2018/10/26 11:45:24	229秒	101.81.121.143(上海-上海)	2	4	3	4	3	4	3	4	3	2	3	5	1	2	5	5	4	3	2	4	3	3	3	4	3	3	3	4	4
375	2018/10/26 11:46:29	234秒	14.20.91.55(广东-深圳)	2	2	4	4	4	3	3	4	5	4	5	5	3	3	4	4	3	4	4	5	5	4	3	3	3	4	4	3	3
376	2018/10/26 11:46:41	349秒	221.224.160.243(江苏-苏州)	2	3	3	4	4	4	4	4	5	3	4	5	2	1	2	4	3	4	3	4	3	4	4	4	4	4	4	4	4
379	2018/10/26 11:47:26	102秒	101.231.178.142(上海-上海)	2	3	2	5	4	5	5	4	5	5	4	5	1	1	3	3	1	5	5	4	5	5	5	4	5	5	4	5	4
381	2018/10/26 11:48:27	222秒	223.104.27.181(甘肃-未知)	1	5	2	4	3	5	3	4	3	5	4	4	3	2	4	3	4	4	3	4	3	3	3	5	4	4	3	4	5
382	2018/10/26 11:48:31	352秒	103.40.223.118(上海-上海)	1	2	3	5	3	3	4	4	4	3	4	4	2	3	3	3	3	4	3	4	3	3	4	3	3	3	3	4	3
383	2018/10/26 11:48:32	355秒	223.208.241.67(广东-佛山)	2	3	6	4	5	2	1	4	5	4	5	4	1	1	5	5	2	4	2	4	5	4	2	4	2	5	4	5	2
388	2018/10/26 11:53:43	436秒	27.9.150.171(重庆-重庆)	1	3	3	4	3	5	4	3	4	4	5	5	2	2	4	5	4	5	4	4	5	5	4	4	5	4	5	5	4
389	2018/10/26 11:54:15	260秒	117.136.88.85(湖南-未知)	2	2	5	4	2	2	1	3	2	2	4	4	2	2	4	4	2	4	3	2	3	3	3	4	3	4	2	4	1
391	2018/10/26 11:56:04	427秒	222.132.90.90(山东-济宁)	1	4	6	3	1	2	2	3	5	3	3	2	1	3	1	3	4	2	1	2	1	4	4	3	3	5	2	5	1
393	2018/10/26 11:56:42	222秒	36.23.74.225(浙江-未知)	2	4	3	4	3	3	3	4	4	4	4	4	3	2	2	4	4	4	3	4	4	3	3	3	3	4	3	4	3
395	2018/10/26 11:57:51	222秒	43.227.139.120(湖北-武汉)	2	4	6	5	4	4	4	4	4	4	5	5	2	2	4	5	4	4	4	4	5	5	5	5	4	5	4	3	2
396	2018/10/26 11:57:53	229秒	125.122.145.84(浙江-杭州)	1	2	6	5	2	3	2	4	3	5	3	5	2	1	4	5	4	3	1	4	2	3	4	3	1	2	3	4	1
397	2018/10/26 11:59:20	244秒	121.60.102.240(湖北-武汉)	2	4	2	5	5	5	5	4	5	5	5	5	2	3	3	4	5	3	3	3	3	4	5	5	5	4	5	5	5
398	2018/10/26 11:59:26	318秒	112.41.155.43(辽宁-铁岭)	1	3	1	5	5	5	5	4	5	5	5	5	3	2	4	4	3	5	3	5	3	5	3	3	4	4	4	5	5
401	2018/10/26 12:00:25	256秒	117.136.89.73(湖南-未知)	2	2	6	2	1	2	3	3	4	4	4	2	1	2	4	3	4	5	4	4	5	3	3	3	2	4	2	4	5
402	2018/10/26 12:00:40	331秒	119.4.253.242(四川-成都)	2	2	3	4	2	5	3	4	5	5	4	5	2	2	1	4	4	5	3	4	3	3	3	4	3	4	4	2	1
403	2018/10/26 12:01:18	244秒	219.140.67.230(湖北-武汉)	2	4	3	4	5	4	5	4	5	5	4	5	2	1	4	5	4	4	5	4	5	4	5	5	4	4	5	4	5
405	2018/10/26 12:02:38	387秒	61.158.149.81(河南-郑州)	2	4	6	4	3	3	2	4	5	3	4	3	3	2	4	4	3	3	1	3	4	5	3	3	4	3	3	4	3
407	2018/10/26 12:03:01	226秒	223.104.106.203(河南-未知)	2	2	3	5	3	3	2	3	4	4	5	5	3	2	2	3	2	4	3	4	5	4	2	2	3	4	3	5	3
409	2018/10/26 12:04:05	222秒	117.136.32.109(广东-广州)	2	2	5	5	4	5	5	5	3	4	5	5	5	5	2	3	2	5	5	5	5	3	3	3	4	4	4	5	3
411	2018/10/26 12:04:39	236秒	117.136.92.110(山东-未知)	2	3	2	5	3	5	4	5	4	4	5	5	4	5	2	2	1	5	4	5	2	3	4	4	5	5	4	5	3
413	2018/10/26 12:05:06	226秒	112.32.111.74(安徽-未知)	2	3	2	3	4	5	2	4	5	3	4	2	2	3	4	5	1	5	4	3	2	5	4	3	2	2	3	4	5
414	2018/10/26 12:05:13	224秒	117.136.8.246(上海-上海)	1	5	6	3	2	3	2	2	3	3	4	3	2	2	3	3	4	3	2	3	4	3	3	2	2	3	2	3	2
415	2018/10/26 12:06:11	223秒	58.243.250.199(安徽-合肥)	1	4	3	5	3	4	4	4	3	3	4	5	3	1	2	4	3	4	1	5	2	3	3	4	4	4	4	5	3
417	2018/10/26 12:08:14	223秒	115.57.145.92(河南-郑州)	2	4	3	4	3	4	3	3	4	3	4	3	2	3	2	3	3	3	2	3	3	3	4	3	4	4	3	4	3
418	2018/10/26 12:09:25	221秒	116.29.241.135(广东-韶关)	2	7	6	3	2	4	4	4	3	4	4	5	2	2	4	4	4	4	5	4	4	4	5	3	4	4	3	4	2
419	2018/10/26 12:09:57	239秒	183.234.123.119(广东-深圳)	2	2	6	4	3	4	4	4	5	5	3	4	4	3	1	3	1	3	2	4	2	4	3	3	1	4	2	2	1
422	2018/10/26 12:12:03	388秒	59.37.161.243(广东-江门)	2	3	2	4	5	3	2	5	4	5	4	5	3	2	4	4	5	4	3	5	3	4	4	3	5	4	5	4	5
424	2018/10/26 12:13:33	223秒	182.97.91.96(江西-未知)	2	4	1	4	5	4	5	5	4	5	4	4	2	3	4	4	5	5	4	5	3	4	5	5	4	4	3	4	5
425	2018/10/26 12:13:35	348秒	42.184.5.35(黑龙江-哈尔滨)	1	5	3	4	4	4	4	2	4	3	4	4	2	2	4	4	5	4	4	4	5	4	3	3	4	5	4	3	4
426	2018/10/26 12:13:51	367秒	39.159.93.112(江西-南昌)	2	3	6	5	3	3	2	4	3	3	2	5	1	2	1	4	4	3	2	5	3	4	4	3	2	3	3	2	2
427	2018/10/26 12:14:08	449秒	14.16.102.93(广东-未知)	2	3	6	5	1	2	2	3	2	2	1	3	3	1	2	5	3	5	2	5	1	3	3	4	4	2	3	5	1
428	2018/10/26 12:14:23	332秒	42.236.243.28(河南-郑州)	2	5	4	3	4	5	4	3	5	3	4	4	2	2	3	4	3	2	3	4	4	3	2	2	4	4	4	5	4
430	2018/10/26 12:15:10	260秒	222.93.168.117(江苏-苏州)	1	3	2	4	5	4	5	4	3	4	5	4	2	1	4	5	4	5	4	5	3	4	4	3	5	4	4	5	3
432	2018/10/26 12:15:43	232秒	182.104.7.76(江西-南昌)	2	4	5	5	3	4	3	4	5	5	4	5	2	1	4	4	3	4	3	4	3	4	3	4	3	4	2	4	3
434	2018/10/26 12:16:06	566秒	117.136.32.99(广东-广州)	1	2	6	2	3	3	4	4	4	3	3	2	2	2	4	4	4	3	2	4	2	4	3	4	3	4	3	5	5
435	2018/10/26 12:17:07	248秒	223.104.108.165(河南-未知)	2	4	5	4	3	4	3	5	4	3	4	5	2	2	3	4	2	4	3	4	5	4	5	4	3	4	3	4	5
437	2018/10/26 12:19:28	324秒	124.236.163.64(河北-石家庄)	2	4	4	3	4	5	4	4	4	5	4	4	2	2	4	4	5	3	3	4	4	3	4	4	3	2	3	5	3
438	2018/10/26 12:19:48	222秒	106.109.66.77(贵州-贵阳)	1	3	1	5	5	4	4	5	4	3	4	3	3	2	4	5	4	5	4	5	4	5	4	5	4	5	4	3	4
440	2018/10/26 12:20:29	829秒	117.136.0.198(北京-北京)	2	2	6	4	3	3	3	4	4	3	3	4	2	2	3	4	2	5	3	5	3	3	4	3	3	5	2	3	3
441	2018/10/26 12:20:53	288秒	119.53.127.231(吉林-长春)	2	4	2	5	4	5	5	3	5	5	4	5	3	2	4	4	4	5	5	4	4	5	4	4	4	4	4	4	4
442	2018/10/26 12:21:46	279秒	123.118.200.139(北京-北京)	1	3	3	4	3	4	4	4	5	5	4	4	2	2	4	5	4	4	4	5	4	4	4	4	5	4	3	4	4
443	2018/10/26 12:21:48	261秒	121.31.250.22(广西-未知)	2	4	3	5	4	3	4	4	3	3	4	5	2	2	4	4	3	5	3	4	3	4	5	4	5	4	5	4	3
445	2018/10/26 12:22:02	233秒	124.133.4.246(山东-济南)	2	3	3	5	4	5	4	4	4	5	4	4	2	2	3	5	4	4	3	5	3	4	3	3	3	5	4	5	4
446	2018/10/26 12:22:12	243秒	183.214.74.169(湖南-邵阳)	2	3	3	5	4	3	5	5	3	5	4	4	2	3	5	4	4	4	3	4	5	3	4	5	4	3	4	5	5
447	2018/10/26 12:22:21	305秒	117.136.0.211(北京-北京)	1	5	3	4	4	5	4	3	5	5	4	4	2	2	4	4	4	4	4	4	4	3	2	3	4	4	3	4	3
448	2018/10/26 12:22:24	307秒	103.3.97.76(天津-天津)	2	3	5	4	3	5	4	3	5	5	5	5	2	2	4	4	5	4	4	5	2	4	4	5	4	5	4	4	3
449	2018/10/26 12:22:55	224秒	117.136.38.39(北京-北京)	2	2	5	5	2	3	2	5	5	5	5	5	2	1	2	5	5	4	3	5	2	3	4	4	4	3	5	3	4
451	2018/10/26 12:24:00	224秒	120.68.1.34(新疆-阿克苏)	2	3	2	3	3	4	4	3	4	4	4	5	2	2	1	4	4	5	3	4	4	3	4	4	5	4	4	5	5
452	2018/10/26 12:24:16	241秒	117.161.22.232(内蒙古-未知)	1	4	1	5	4	4	5	4	4	5	5	4	3	4	3	3	4	4	4	5	5	5	5	4	4	4	4	5	5
455	2018/10/26 12:25:24	240秒	171.209.172.67(四川-未知)	2	3	1	4	3	5	3	5	3	4	4	5	1	1	2	4	4	4	3	5	3	5	3	4	5	5	3	3	4
456	2018/10/26 12:25:28	376秒	223.104.145.52(江苏-镇江)	2	5	3	5	4	4	4	5	4	4	3	3	1	1	4	4	4	5	4	4	4	4	4	3	3	4	4	3	4
458	2018/10/26 12:26:17	358秒	112.224.69.205(山东-青岛)	2	3	6	5	2	4	3	4	5	5	4	5	1	1	4	4	5	2	2	5	3	3	2	2	3	4	4	5	1
459	2018/10/26 12:27:23	303秒	211.140.235.97(辽宁-抚顺)	2	4	3	4	4	4	4	4	4	4	4	5	3	3	2	2	3	4	4	5	4	4	4	4	5	4	4	5	5
461	2018/10/26 12:28:35	306秒	219.132.116.208(广东-揭阳)	2	2	2	4	5	4	5	4	5	4	3	4	3	2	3	4	4	4	5	4	3	4	3	4	3	4	3	5	4
462	2018/10/26 12:28:46	255秒	223.104.65.40(广东-惠州)	2	4	6	4	3	3	3	5	5	5	5	5	2	2	4	4	4	4	2	3	3	3	3	3	3	3	3	3	3
463	2018/10/26 12:29:45	244秒	182.40.249.201(山东-青岛)	2	3	4	5	4	5	4	4	4	5	5	5	4	4	1	2	1	5	4	5	4	4	5	5	4	4	5	4	5
464	2018/10/26 12:29:49	255秒	112.99.58.22(黑龙江-牡丹江)	1	4	3	1	1	2	2	5	4	3	3	2	1	2	3	3	4	1	2	3	4	1	1	2	3	1	1	2	3
467	2018/10/26 12:30:37	303秒	112.10.183.9(浙江-杭州)	2	3	2	5	4	4	3	4	3	5	5	4	2	2	5	5	4	4	2	4	5	3	2	2	3	2	5	2	2
468	2018/10/26 12:30:49	378秒	223.104.1.218(广东-未知)	2	4	3	4	5	5	5	5	5	5	4	5	2	1	5	4	4	5	4	5	5	4	4	4	4	5	4	3	3
469	2018/10/26 12:31:31	229秒	180.168.135.130(上海-上海)	2	4	4	4	5	5	4	4	5	4	5	5	2	2	4	4	4	3	3	2	3	3	4	4	4	4	5	4	5
470	2018/10/26 12:31:32	232秒	221.13.1.122(贵州-贵阳)	2	2	3	4	4	3	3	4	4	4	3	4	2	2	3	4	3	4	4	4	4	4	3	3	3	4	4	4	4
471	2018/10/26 12:32:30	223秒	180.168.181.186(上海-上海)	2	4	2	4	3	4	3	4	5	4	4	5	3	2	4	3	2	4	3	4	4	4	3	3	4	4	3	2	4
472	2018/10/26 12:33:01	232秒	223.104.19.99(河南-未知)	2	4	1	5	4	5	5	3	5	3	3	5	4	4	2	2	1	4	3	5	4	3	3	4	3	4	4	5	5
474	2018/10/26 12:33:57	279秒	115.151.182.15(江西-新余)	2	3	5	4	5	5	4	4	4	3	5	5	2	2	4	4	3	3	4	4	5	4	5	5	4	3	4	3	3
475	2018/10/26 12:33:59	55秒	157.61.212.47(广东-潮州)	1	3	3	4	3	3	4	2	4	3	3	3	3	3	2	2	4	4	4	3	3	3	2	2	4	3	2	3	4
476	2018/10/26 12:34:03	192秒	180.155.243.21(上海-上海)	2	3	6	4	2	4	3	3	4	4	3	5	3	2	4	3	4	2	2	3	4	3	3	4	3	3	3	4	4
478	2018/10/26 12:35:04	246秒	183.193.160.0(上海-上海)	2	4	3	5	4	4	4	4	4	4	4	5	2	4	2	2	2	4	4	4	4	4	4	4	4	4	5	4	4
479	2018/10/26 12:35:06	311秒	223.104.1.158(广东-未知)	1	3	5	2	3	4	2	4	5	5	4	5	3	2	3	4	5	3	2	3	4	4	3	3	4	4	5	3	4
480	2018/10/26 12:35:12	260秒	223.104.246.29(浙江-未知)	2	2	4	5	4	3	3	2	3	4	4	5	1	1	5	5	5	4	4	5	5	3	2	2	1	4	3	2	2
482	2018/10/26 12:35:37	223秒	125.73.221.218(广西-钦州)	2	4	4	4	2	4	3	2	4	5	2	3	1	2	3	3	4	5	2	4	3	3	2	3	1	4	2	5	4
485	2018/10/26 12:36:19	325秒	222.72.139.146(上海-上海)	1	5	3	4	4	3	4	5	4	3	3	4	2	2	4	5	4	4	3	4	4	5	4	4	5	4	4	5	4
487	2018/10/26 12:36:46	418秒	112.17.247.82(浙江-未知)	2	3	6	5	2	3	2	2	3	2	4	5	2	2	4	3	3	4	2	3	2	2	1	2	3	4	3	4	4
488	2018/10/26 12:39:19	1457秒	115.236.84.60(浙江-杭州)	2	3	6	3	1	1	2	4	3	3	4	5	3	3	1	4	2	1	4	1	2	2	3	3	3	2	4	2	1
492	2018/10/26 14:41:10	290秒	39.181.169.212(浙江-台州)	2	2	5	4	3	2	1	3	2	3	5	4	5	4	2	3	4	5	4	4	1	4	4	5	2	2	2	1	2
494	2018/10/26 14:42:50	262秒	43.224.47.137(北京-北京)	2	2	6	4	3	4	4	4	3	4	4	5	1	2	3	4	4	4	3	3	3	4	3	3	4	3	4	3	4
495	2018/10/26 14:42:56	265秒	113.109.40.184(广东-广州)	2	2	3	5	4	4	4	5	4	4	3	4	2	1	4	5	4	3	3	3	4	4	3	4	3	3	3	4	4
496	2018/10/26 14:43:07	222秒	117.136.40.218(广东-深圳)	2	3	1	4	3	3	4	4	4	4	5	4	3	2	3	3	3	4	4	5	4	3	3	4	3	4	4	4	4
497	2018/10/26 14:43:30	243秒	223.104.190.53(山东-未知)	2	2	2	5	5	4	5	4	4	3	4	5	2	2	5	4	5	5	4	4	5	5	4	4	5	5	4	5	4
498	2018/10/26 14:43:32	246秒	118.123.172.134(四川-成都)	2	2	3	4	4	5	3	5	4	4	5	5	2	3	3	4	4	4	4	5	3	5	4	4	4	4	5	5	3
499	2018/10/26 14:43:35	247秒	112.36.138.19(山东-济南)	2	4	4	4	3	3	4	4	5	5	4	4	1	2	5	4	4	4	4	5	5	4	5	4	5	1	2	1	2
500	2018/10/26 14:43:50	331秒	218.13.14.223(广东-佛山)	2	2	5	3	4	3	3	2	2	2	3	3	1	1	5	5	5	3	2	3	2	4	3	3	3	2	2	3	3
505	2018/10/26 14:44:41	393秒	180.167.111.104(上海-上海)	2	4	3	4	4	5	5	4	3	4	4	4	3	3	3	4	3	4	3	4	4	4	5	4	4	4	5	4	4
506	2018/10/26 14:45:49	234秒	221.224.56.202(江苏-苏州)	2	4	3	5	4	4	4	4	4	4	4	4	3	2	3	4	4	4	3	4	4	4	4	4	4	4	4	4	4
507	2018/10/26 14:46:08	341秒	59.41.23.165(广东-广州)	1	3	4	4	3	4	4	4	3	3	3	5	2	2	3	3	4	4	3	4	5	4	3	4	4	5	4	4	4
508	2018/10/26 14:46:15	222秒	113.66.210.200(广东-广州)	1	4	3	4	3	3	3	3	3	4	3	4	3	3	1	4	2	2	1	4	4	4	4	3	4	3	4	4	3
509	2018/10/26 14:46:16	223秒	223.104.101.18(河北-沧州)	2	2	3	5	4	3	2	3	4	5	4	3	2	1	5	4	3	2	1	5	4	3	4	5	4	3	2	1	2
510	2018/10/26 14:46:16	222秒	171.120.57.245(山西-太原)	2	3	5	3	2	4	5	3	4	5	4	5	3	4	2	3	4	4	2	3	5	4	5	4	3	5	4	4	3
513	2018/10/26 14:47:18	223秒	183.0.88.242(广东-湛江)	1	5	1	4	5	5	4	3	4	5	5	4	2	3	4	4	5	4	3	5	4	3	4	5	4	4	3	4	5
514	2018/10/26 14:48:05	386秒	14.16.197.42(广东-未知)	2	4	1	4	3	3	3	3	4	4	3	3	3	3	2	3	4	3	3	4	4	3	3	3	2	4	3	4	4
515	2018/10/26 14:49:21	345秒	113.91.34.195(广东-深圳)	2	4	1	4	4	4	5	4	4	4	5	4	3	3	4	3	2	4	4	5	4	4	4	3	4	4	5	4	4
516	2018/10/26 14:49:27	223秒	223.104.186.190(山东-未知)	2	2	3	4	5	3	4	1	4	2	3	5	2	2	4	4	5	4	3	2	5	4	5	2	3	3	4	5	2
517	2018/10/26 14:50:21	274秒	49.90.60.68(江苏-南京)	1	3	3	2	3	4	3	4	5	5	5	4	2	2	4	4	4	4	2	4	3	3	4	4	3	3	2	4	2
518	2018/10/26 14:51:29	222秒	117.136.40.214(广东-深圳)	2	3	6	4	3	3	3	4	5	4	4	5	4	4	2	3	3	5	3	4	2	4	3	4	5	4	5	4	3
520	2018/10/26 14:53:10	573秒	220.115.159.2(广东-广州)	2	2	3	4	3	3	3	4	5	3	3	4	2	2	2	4	3	4	3	5	3	4	3	3	3	4	3	5	2
521	2018/10/26 14:54:09	234秒	118.112.138.103(四川-成都)	2	3	6	4	4	3	4	4	3	4	4	3	3	4	3	3	3	4	3	4	4	3	3	4	4	3	4	4	5
522	2018/10/26 14:54:15	306秒	112.103.137.139(黑龙江-哈尔滨)	2	3	5	5	4	5	4	4	5	4	5	5	2	1	5	4	4	5	4	5	5	4	4	4	5	5	5	5	5
524	2018/10/26 14:55:37	383秒	14.106.177.162(重庆-重庆)	1	4	3	3	1	2	4	4	5	2	4	3	2	4	3	1	4	5	3	5	4	3	2	4	3	4	5	2	3
525	2018/10/26 14:56:13	287秒	61.135.243.249(北京-北京)	2	4	2	5	4	4	5	4	4	5	4	4	1	1	4	4	4	4	4	5	4	4	4	5	4	4	4	4	4
526	2018/10/26 14:56:27	288秒	223.104.250.205(重庆-重庆)	1	3	3	5	3	4	4	3	5	5	4	5	2	2	3	5	4	4	5	5	4	4	5	5	4	5	5	3	4
527	2018/10/26 14:56:34	255秒	120.206.89.48(江西-南昌)	2	3	6	4	3	3	3	5	4	4	5	5	2	2	2	3	3	4	3	3	2	3	4	5	3	4	5	5	2
530	2018/10/26 14:57:24	240秒	202.194.197.248(山东-济南)	1	3	3	4	5	4	5	4	3	5	4	4	3	3	4	5	4	5	5	4	3	4	4	5	3	3	4	5	4
531	2018/10/26 14:58:38	292秒	211.161.240.120(上海-上海)	2	4	3	5	3	3	3	4	4	4	4	4	4	4	1	1	1	3	3	3	3	4	4	4	4	3	3	4	4
532	2018/10/26 15:01:06	266秒	222.138.220.205(河南-洛阳)	2	5	3	5	4	4	2	4	5	5	3	5	4	3	2	3	2	5	4	5	3	2	3	3	2	4	2	5	4
533	2018/10/26 15:02:27	223秒	117.136.77.252(山东-未知)	2	2	5	5	3	4	4	5	4	4	5	5	2	3	2	4	3	4	3	4	5	3	4	4	5	5	3	3	2
534	2018/10/26 15:02:46	308秒	183.199.2.99(河北-唐山)	2	2	5	3	4	4	3	5	4	4	3	5	1	1	2	5	2	4	3	4	4	3	3	4	3	5	4	5	3
535	2018/10/26 15:03:29	222秒	139.207.68.37(四川-未知)	1	2	1	4	5	4	4	4	5	4	4	5	3	2	5	4	4	4	4	5	4	4	4	5	5	5	4	5	5
539	2018/10/26 15:05:37	222秒	220.202.152.8(湖南-长沙)	2	3	3	5	2	3	3	4	3	2	2	5	2	3	2	4	2	5	2	4	3	4	2	3	2	4	2	5	4
540	2018/10/26 15:05:50	615秒	113.57.182.130(湖北-武汉)	2	4	2	5	4	5	4	4	5	4	5	5	3	3	4	5	4	4	3	5	4	4	3	5	4	5	4	5	4
541	2018/10/26 15:07:32	278秒	122.96.40.228(江苏-未知)	2	2	2	4	3	4	2	3	3	5	4	2	4	3	2	3	3	4	3	2	4	4	2	4	4	3	2	4	3
542	2018/10/26 15:07:39	384秒	60.8.152.18(河北-张家口)	1	5	3	3	3	4	2	4	3	4	2	3	3	2	4	3	4	3	4	4	3	4	3	2	2	3	2	2	2
545	2018/10/26 15:09:46	224秒	27.46.135.171(广东-广州)	1	4	1	5	5	5	4	5	5	5	4	4	2	2	5	5	5	5	5	5	5	5	5	5	5	5	5	4	4
546	2018/10/26 15:09:47	272秒	223.98.208.149(山东-临沂)	2	4	1	5	4	5	4	4	3	4	5	4	2	3	3	4	4	4	5	5	4	3	4	5	4	4	5	4	5
547	2018/10/26 15:09:52	227秒	223.104.10.125(江西-未知)	1	5	3	3	2	4	4	3	4	5	3	4	2	1	5	5	5	4	5	3	3	3	4	4	5	4	4	5	2
548	2018/10/26 15:11:02	428秒	58.255.195.18(广东-惠州)	2	4	6	4	3	4	3	4	4	4	4	5	2	2	3	4	4	4	3	4	3	3	3	4	3	3	4	3	3
551	2018/10/26 15:11:25	252秒	114.247.56.221(北京-北京)	1	2	5	5	4	5	5	5	4	4	4	5	2	1	4	4	4	4	2	3	3	4	4	4	3	4	3	5	3
552	2018/10/26 15:11:27	312秒	223.104.65.51(广东-湛江)	1	3	6	5	3	4	3	5	4	4	5	5	2	1	4	4	4	4	2	4	4	4	5	5	4	4	5	2	2
554	2018/10/26 15:13:38	314秒	223.104.246.53(浙江-未知)	1	5	3	4	2	3	3	4	3	3	4	4	3	2	4	3	3	3	2	4	3	3	3	4	3	4	3	3	3
555	2018/10/26 15:13:42	515秒	123.245.208.56(辽宁-朝阳)	2	4	1	5	3	4	2	4	2	1	5	3	2	1	4	5	3	4	3	2	1	2	1	3	4	4	3	5	4
556	2018/10/26 15:13:43	262秒	58.221.185.90(江苏-南通)	1	4	5	4	4	5	3	4	5	5	5	5	2	2	2	3	3	4	4	4	4	4	3	3	3	2	3	3	3
558	2018/10/26 15:14:31	437秒	183.184.167.253(山西-太原)	2	3	3	5	3	4	3	3	3	3	4	4	4	4	2	3	2	4	3	3	3	3	2	3	2	4	3	4	3
560	2018/10/26 15:15:08	405秒	111.163.143.148(天津-天津)	2	4	2	4	3	3	3	4	4	4	3	4	4	2	3	3	3	4	3	3	3	3	3	3	2	2	3	4	4
561	2018/10/26 15:15:13	222秒	58.221.204.179(江苏-南通)	2	2	6	5	4	4	3	3	4	4	3	4	2	3	2	3	2	3	3	4	4	4	4	4	5	3	3	4	4
562	2018/10/26 15:15:36	305秒	113.127.222.243(山东-济南)	1	4	3	4	3	4	4	5	2	2	4	4	2	2	4	4	4	4	3	4	5	5	4	4	3	5	4	5	4
567	2018/10/26 15:16:45	249秒	202.86.139.90(澳门-未知)	2	4	6	4	2	2	3	4	4	3	3	3	1	2	1	4	1	3	2	2	3	3	2	2	3	2	2	1	1
568	2018/10/26 15:17:07	274秒	182.91.47.170(广西-桂林)	2	4	3	4	2	5	3	4	3	2	5	5	1	2	2	3	3	4	3	5	3	3	2	4	4	5	3	1	2
570	2018/10/26 15:18:23	411秒	117.13.168.55(天津-天津)	1	4	1	5	5	5	4	4	5	5	5	5	2	1	5	5	4	5	5	5	5	4	5	5	5	5	5	5	5
571	2018/10/26 15:19:11	267秒	14.23.48.98(广东-广州)	1	2	4	4	3	4	4	4	3	3	4	4	1	1	3	4	4	4	3	3	4	5	4	4	5	5	4	4	3
573	2018/10/26 15:20:54	248秒	117.135.232.32(贵州-毕节)	2	3	3	4	3	3	4	4	3	3	3	4	2	3	4	3	4	4	3	5	4	4	4	5	4	4	4	4	3
574	2018/10/26 15:20:56	436秒	61.158.149.206(河南-郑州)	2	2	3	3	4	2	3	4	3	3	4	2	3	3	4	4	2	4	3	4	4	3	5	2	4	4	3	3	4
576	2018/10/26 15:21:28	280秒	223.104.169.127(江西-未知)	1	4	3	4	5	5	4	5	5	4	3	4	3	2	2	4	1	4	5	5	4	5	4	4	5	4	3	4	4
577	2018/10/26 15:21:45	237秒	211.69.161.77(湖北-武汉)	2	2	5	4	4	4	4	4	3	4	3	5	2	1	5	4	4	4	3	4	4	4	4	4	4	3	4	4	4
578	2018/10/26 15:21:48	238秒	221.192.180.129(河北-未知)	1	4	1	5	4	3	4	4	3	4	4	4	2	2	4	4	4	4	3	3	3	4	4	4	3	4	5	5	4
579	2018/10/26 15:22:29	281秒	222.217.207.223(广西-梧州)	2	2	2	4	3	3	3	4	3	3	3	4	2	2	2	3	4	4	3	3	3	3	3	3	3	4	3	4	4
581	2018/10/26 15:23:41	2724秒	14.25.52.135(广东-广州)	2	2	4	4	3	4	4	3	4	3	4	3	2	3	3	2	3	4	3	2	3	4	5	4	5	4	4	3	4
582	2018/10/26 15:23:41	223秒	111.198.128.73(北京-北京)	2	2	6	3	4	4	3	4	4	3	3	4	2	2	3	4	3	3	2	2	2	3	3	3	3	2	2	4	4
584	2018/10/26 15:24:07	317秒	171.88.181.41(四川-成都)	2	3	2	5	3	4	4	3	4	4	5	5	3	3	2	3	3	5	3	4	4	4	3	4	3	5	4	4	4
585	2018/10/26 15:24:46	223秒	221.192.178.191(河北-未知)	2	4	3	4	4	4	4	4	3	4	4	4	2	2	3	4	4	4	3	4	4	4	4	4	4	5	4	4	4
587	2018/10/26 15:27:01	486秒	223.9.233.20(山西-大同)	2	2	3	5	5	5	5	4	5	3	5	5	3	2	4	5	4	4	4	5	4	4	3	2	4	5	5	5	5
588	2018/10/26 15:27:18	250秒	223.104.177.60(辽宁-未知)	2	2	2	4	3	2	3	3	4	3	2	5	3	2	2	4	3	4	3	4	3	4	3	3	2	4	3	4	4
590	2018/10/26 15:27:59	353秒	119.53.126.118(吉林-长春)	2	4	5	4	2	5	3	4	3	2	5	1	1	2	5	5	4	2	1	3	4	3	2	4	5	4	5	2	1
591	2018/10/26 15:28:48	269秒	120.242.232.100(安徽-未知)	1	4	2	5	4	4	4	4	4	4	4	5	2	1	4	4	5	5	4	5	5	4	4	4	4	5	5	5	5
592	2018/10/26 15:29:47	267秒	223.91.132.243(河南-漯河)	1	3	1	5	3	4	3	5	5	4	4	4	1	2	5	5	5	5	3	4	4	4	5	3	4	4	4	5	5
594	2018/10/26 15:30:05	222秒	223.104.36.209(北京-北京)	2	3	3	4	4	5	4	4	5	4	4	5	4	4	2	3	3	3	4	4	4	3	4	3	3	4	4	4	2
595	2018/10/26 15:30:32	377秒	101.224.217.72(上海-上海)	1	5	6	5	3	4	4	5	4	4	4	4	5	5	1	1	1	4	4	4	4	4	4	4	4	4	4	4	4
597	2018/10/26 15:31:10	223秒	111.53.115.154(山西-晋城)	1	4	3	5	3	4	3	4	4	4	3	4	2	2	4	4	4	4	3	4	3	4	3	3	3	4	4	4	3
598	2018/10/26 15:31:11	418秒	116.11.190.95(广西-玉林)	2	5	5	4	3	3	3	3	4	5	5	4	2	1	4	5	4	4	3	4	3	4	3	3	4	3	5	3	3
599	2018/10/26 15:31:14	225秒	223.104.215.200(四川-未知)	2	2	3	5	4	5	5	5	5	5	5	5	1	1	4	5	5	5	4	5	5	4	4	5	4	5	5	5	4
600	2018/10/26 15:31:16	224秒	112.96.133.71(广东-广州)	1	3	3	4	3	4	3	4	3	4	5	4	2	2	3	4	5	4	4	3	2	4	3	2	3	3	2	3	4
601	2018/10/26 15:31:19	608秒	122.96.43.198(江苏-未知)	2	3	5	5	4	4	4	3	4	3	4	5	2	1	3	4	2	4	2	5	2	2	4	5	3	5	4	4	5
602	2018/10/26 15:31:45	223秒	183.11.71.186(广东-深圳)	1	3	6	4	3	4	3	4	5	4	4	4	1	1	4	4	4	4	3	4	4	5	3	4	3	3	4	4	3
603	2018/10/26 15:33:08	281秒	39.166.105.221(江西-赣州)	2	2	6	5	3	4	3	4	2	3	2	5	1	2	3	4	3	2	1	3	2	2	1	2	1	5	2	3	2
604	2018/10/26 15:33:15	223秒	223.104.106.180(河南-未知)	1	2	5	3	2	3	4	5	3	4	5	4	1	2	3	4	5	5	4	3	4	3	5	4	5	3	4	5	3
605	2018/10/26 15:34:12	222秒	106.37.216.146(北京-北京)	2	2	6	5	4	4	4	4	5	5	5	5	1	1	4	4	4	3	3	4	3	4	4	4	4	3	3	4	3
606	2018/10/26 15:35:56	287秒	113.200.207.90(陕西-商洛)	2	2	6	4	3	4	3	2	3	4	3	3	2	1	4	5	4	2	3	3	1	4	2	3	2	4	2	4	2
607	2018/10/26 15:36:33	223秒	117.136.32.60(广东-广州)	1	4	3	5	3	4	5	4	5	4	5	5	2	1	4	4	5	4	5	4	5	4	3	4	5	5	4	4	5
609	2018/10/26 15:37:47	304秒	58.59.102.100(山东-滨州)	2	5	3	3	3	3	3	3	3	3	3	3	2	2	4	4	4	2	3	2	2	4	3	3	3	3	4	4	4
613	2018/10/26 15:39:30	437秒	117.136.79.122(广东-未知)	2	4	1	4	3	2	1	3	4	5	2	4	3	2	4	5	1	4	5	5	3	2	3	1	4	4	5	4	3
614	2018/10/26 15:39:33	224秒	60.222.231.131(山西-运城)	1	4	3	5	4	5	4	4	4	5	5	5	2	2	3	4	4	5	5	4	4	4	4	5	3	5	5	4	4
615	2018/10/26 15:40:25	274秒	103.251.98.203(广西-南宁)	1	2	6	2	2	4	3	2	4	4	2	4	3	2	1	4	2	4	3	4	3	3	3	3	4	4	2	3	1
619	2018/10/26 15:40:44	517秒	221.3.34.231(山东-青岛)	1	4	2	3	3	3	2	4	3	3	4	3	2	2	4	4	5	5	4	4	3	4	3	3	4	5	4	4	5
620	2018/10/26 15:40:52	227秒	49.90.182.123(江苏-未知)	1	2	3	4	5	4	5	4	5	4	4	5	4	4	3	2	3	4	4	5	4	4	4	5	4	4	5	4	4
621	2018/10/26 15:41:05	254秒	118.114.198.155(四川-成都)	2	3	2	5	3	4	4	3	4	5	4	5	3	2	2	3	3	5	3	4	5	4	3	3	4	5	4	4	4
622	2018/10/26 15:41:06	312秒	183.192.255.151(上海-上海)	2	4	4	5	4	4	4	3	4	4	5	4	2	2	3	4	4	4	3	4	5	4	3	4	4	5	4	5	5
623	2018/10/26 15:41:26	401秒	112.96.176.30(广东-未知)	1	2	3	2	1	2	3	2	3	3	2	3	1	1	4	4	4	4	2	3	1	2	3	3	2	4	4	5	3
624	2018/10/26 15:42:36	223秒	117.136.9.184(山东-未知)	2	4	5	4	4	4	3	3	3	4	4	4	4	3	1	1	3	3	2	3	2	3	4	4	3	3	4	4	3
625	2018/10/26 15:42:39	222秒	117.136.110.185(江西-未知)	2	3	1	4	4	4	4	4	5	4	4	4	2	2	4	4	4	4	4	4	4	4	5	4	4	4	4	4	5
628	2018/10/26 15:43:44	227秒	115.49.182.103(河南-漯河)	2	4	1	4	5	4	5	5	4	5	5	4	4	4	2	2	4	4	5	4	5	4	5	4	5	4	4	3	5
630	2018/10/26 15:44:34	336秒	183.12.221.92(广东-深圳)	2	4	2	5	3	4	3	5	4	4	5	5	1	1	5	4	5	5	5	5	4	4	3	5	4	5	5	4	4
631	2018/10/26 15:44:37	1414秒	117.136.75.252(福建-未知)	1	6	1	5	4	4	4	3	4	4	4	4	3	3	2	3	3	4	3	4	4	4	3	4	4	4	4	3	4
632	2018/10/26 15:44:42	221秒	222.70.50.209(上海-上海)	2	4	3	5	4	4	5	4	3	5	5	5	2	1	4	4	5	4	5	5	5	4	5	4	5	4	5	5	4
635	2018/10/26 15:45:08	368秒	223.104.27.198(甘肃-未知)	2	4	3	5	4	4	3	3	5	5	4	4	2	3	4	5	4	5	2	3	5	3	3	4	5	5	3	5	4
636	2018/10/26 15:45:46	223秒	119.146.144.15(广东-梅州)	2	4	3	5	3	4	3	4	3	4	4	5	3	2	4	4	3	5	3	4	4	4	3	5	3	4	3	5	4
637	2018/10/26 15:47:06	233秒	223.96.214.4(山东-菏泽)	2	3	2	4	3	4	4	4	2	3	4	4	2	3	4	4	4	4	4	5	3	4	3	4	3	4	5	5	5
638	2018/10/26 15:47:23	301秒	36.60.152.140(安徽-宿州)	2	4	2	5	4	5	4	4	5	4	5	4	2	1	4	5	4	5	4	5	4	4	5	4	5	4	5	4	5
639	2018/10/26 15:47:59	605秒	58.243.250.44(安徽-合肥)	1	2	3	4	3	4	3	4	4	4	4	5	2	2	4	4	4	3	3	4	3	3	4	4	4	4	4	5	4
640	2018/10/26 15:48:37	453秒	123.15.80.3(河南-新乡)	2	3	2	5	1	3	2	5	4	4	5	4	2	2	3	4	5	4	4	5	4	4	5	4	5	3	4	5	4
642	2018/10/26 15:50:23	12817秒	101.81.96.229(上海-上海)	1	4	6	5	4	5	5	4	5	5	4	5	3	4	2	2	3	4	4	5	4	5	4	4	4	5	4	5	4
643	2018/10/26 15:50:28	252秒	183.50.63.193(广东-汕头)	1	3	4	4	3	4	3	4	5	4	4	5	3	2	3	4	4	4	3	4	4	4	4	3	4	5	4	4	4
644	2018/10/26 15:50:42	262秒	106.47.114.76(天津-天津)	1	3	6	4	2	3	2	4	4	2	3	4	3	2	2	3	3	2	2	2	1	3	4	4	4	3	3	3	2
646	2018/10/26 15:51:40	263秒	223.104.4.60(江苏-未知)	2	2	6	4	4	5	4	5	4	3	4	5	2	2	3	5	3	2	3	4	4	4	4	3	3	5	3	4	3
647	2018/10/26 15:53:15	358秒	42.90.119.55(甘肃-兰州)	2	2	6	4	3	4	2	2	1	3	3	4	3	2	4	3	2	4	5	5	3	2	3	2	1	4	3	5	2
648	2018/10/26 15:54:08	405秒	121.17.166.118(河北-衡水)	1	2	6	3	1	4	4	4	4	3	5	5	2	3	2	3	2	2	2	4	1	3	4	4	4	5	4	4	4
649	2018/10/26 16:04:45	1420秒	223.104.63.94(广东-未知)	2	2	3	3	3	3	3	3	3	4	3	4	2	2	3	4	3	4	3	4	4	3	4	3	4	4	3	4	4
651	2018/10/26 16:13:39	4310秒	183.27.177.124(广东-佛山)	1	2	3	4	2	1	2	4	3	4	2	2	3	4	2	1	3	4	4	3	5	1	1	2	2	3	3	4	4
652	2018/10/26 16:17:12	1859秒	61.185.60.186(陕西-宝鸡)	1	5	1	4	3	2	3	4	5	4	4	5	2	2	3	3	2	3	4	3	3	3	3	4	3	4	3	3	3
653	2018/10/26 16:47:23	5374秒	117.136.79.146(广东-未知)	1	2	6	5	2	3	3	4	3	3	3	5	2	3	2	4	3	3	3	4	3	3	3	3	3	4	3	3	2
654	2018/10/26 17:03:25	231秒	117.136.40.161(广东-广州)	1	2	5	5	4	4	4	4	3	4	4	5	2	3	2	4	3	4	5	4	4	4	4	3	4	4	5	5	4
655	2018/10/26 17:05:41	299秒	171.88.33.28(四川-成都)	2	4	5	4	3	4	2	4	3	4	4	5	1	1	4	4	5	3	3	2	4	3	4	5	4	4	3	4	3
656	2018/10/26 17:05:45	236秒	223.104.235.106(辽宁-沈阳)	2	2	6	4	3	5	3	4	5	4	3	5	5	4	2	3	2	3	2	3	4	3	3	4	2	4	3	4	2
657	2018/10/26 17:06:14	5051秒	183.162.28.44(安徽-合肥)	1	4	1	3	4	5	4	3	4	3	4	4	3	4	3	3	2	4	3	4	5	4	3	4	5	4	3	4	5
658	2018/10/26 17:07:53	237秒	117.136.77.163(山东-未知)	2	3	2	3	2	4	4	3	2	1	3	5	1	2	3	4	1	4	3	2	3	3	1	4	3	4	5	5	4
659	2018/10/26 17:08:18	224秒	171.88.0.92(四川-成都)	1	4	2	5	4	5	5	4	3	4	3	5	2	1	4	3	4	4	3	4	4	4	3	4	4	4	5	4	4
660	2018/10/26 17:09:22	263秒	117.148.69.235(浙江-湖州)	2	4	1	5	3	4	4	2	4	3	4	5	3	2	2	3	2	4	3	4	5	4	2	3	4	4	5	5	3
662	2018/10/26 17:10:48	223秒	223.104.212.172(上海-上海)	1	2	3	4	4	4	4	4	4	4	4	4	4	2	2	3	2	4	4	5	5	5	4	4	5	4	4	4	4
664	2018/10/26 17:11:35	394秒	111.199.126.32(北京-北京)	1	6	3	4	3	5	4	4	5	5	4	5	1	1	5	5	5	1	4	1	3	4	5	4	4	4	4	5	5
665	2018/10/26 17:11:39	549秒	119.98.10.87(湖北-武汉)	2	3	3	5	3	4	4	5	4	4	5	5	2	2	4	4	3	4	4	5	4	4	4	5	4	5	5	2	3
666	2018/10/26 17:11:54	224秒	223.104.169.63(江西-未知)	2	3	6	5	3	4	3	4	4	3	4	5	2	2	1	4	3	3	2	4	3	3	2	1	3	4	4	5	4
668	2018/10/26 17:13:57	222秒	113.236.99.180(辽宁-铁岭)	1	3	6	4	2	4	3	4	3	3	4	4	1	1	4	4	2	2	3	3	2	3	2	2	3	3	2	4	2
669	2018/10/26 17:14:08	230秒	117.136.38.171(北京-北京)	2	3	2	5	4	5	4	4	3	4	4	4	2	2	4	4	4	5	4	4	4	4	5	4	5	4	4	4	5
670	2018/10/26 17:15:14	225秒	27.154.61.230(福建-厦门)	1	5	3	3	4	3	3	3	3	3	3	4	3	3	3	2	3	3	2	3	4	3	3	3	3	3	3	3	3
671	2018/10/26 17:15:26	247秒	223.104.189.130(山东-未知)	1	3	3	5	5	4	3	4	5	5	5	5	4	4	3	2	3	5	3	4	4	4	3	3	4	5	5	5	5
674	2018/10/26 17:16:05	222秒	180.138.183.91(广西-贺州)	2	4	3	4	3	3	3	4	3	4	4	4	2	3	3	2	3	3	2	2	2	3	4	4	3	4	4	4	3
675	2018/10/26 17:16:05	411秒	112.224.4.111(山东-济南)	2	4	3	5	3	5	4	1	5	5	4	4	2	2	3	3	3	4	5	4	4	4	4	5	3	4	5	5	4
677	2018/10/26 17:17:13	224秒	113.15.135.125(广西-南宁)	2	4	2	5	3	4	1	4	2	3	5	3	2	3	2	3	5	3	4	2	4	4	2	4	3	5	3	4	2
678	2018/10/26 17:18:07	595秒	61.148.245.151(北京-北京)	1	2	6	5	3	4	4	3	4	3	2	4	2	2	4	4	5	4	3	4	4	4	5	4	4	4	2	4	4
679	2018/10/26 17:18:08	343秒	223.104.107.243(河南-未知)	2	4	3	5	3	5	4	4	5	4	5	5	2	1	4	5	5	5	4	5	5	5	4	5	4	5	5	5	5
680	2018/10/26 17:18:56	393秒	219.132.210.74(广东-东莞)	2	3	1	4	3	4	4	4	3	3	4	5	4	2	3	3	2	4	3	4	4	4	5	4	4	3	4	4	5
681	2018/10/26 17:18:57	246秒	219.134.150.199(广东-深圳)	1	4	2	4	5	5	4	4	5	5	4	4	2	1	4	4	4	4	5	5	4	4	4	5	4	4	4	5	4
682	2018/10/26 17:19:59	262秒	43.246.231.197(北京-北京)	2	4	3	5	3	4	3	4	3	4	5	4	3	4	3	3	4	4	3	4	4	4	5	4	4	4	5	4	4
683	2018/10/26 17:20:14	340秒	223.72.77.56(北京-北京)	2	4	6	4	1	2	3	5	4	3	2	5	3	2	4	5	4	2	4	3	2	3	2	4	4	3	2	2	3
684	2018/10/26 17:20:27	224秒	117.136.79.144(广东-未知)	1	1	6	2	3	1	3	5	5	5	5	5	3	3	5	3	2	3	2	5	5	5	3	4	4	5	4	4	4
685	2018/10/26 17:20:33	270秒	210.16.189.113(上海-上海)	2	4	3	4	4	5	4	4	5	5	4	4	2	2	4	4	5	4	4	5	5	4	4	5	4	4	5	5	4
686	2018/10/26 17:20:34	364秒	114.103.72.105(安徽-淮北)	2	4	3	5	4	4	5	4	5	3	4	5	2	1	4	4	3	4	3	5	4	4	5	4	3	4	5	4	3
687	2018/10/26 17:21:16	277秒	223.104.13.1(河北-石家庄)	2	4	2	4	5	4	5	3	4	4	5	4	4	5	2	2	1	3	2	4	5	5	4	4	3	4	5	4	4
688	2018/10/26 17:22:11	264秒	118.134.249.201(上海-上海)	2	3	3	4	2	4	3	4	5	3	4	4	2	1	2	5	5	4	3	5	2	4	5	3	5	4	3	5	4
689	2018/10/26 17:22:56	241秒	110.77.0.204(河南-平顶山)	1	4	5	4	3	3	4	4	4	4	4	3	3	3	2	2	2	4	4	3	4	4	3	3	3	3	4	4	3
691	2018/10/26 17:23:43	222秒	117.136.81.228(湖北-武汉)	2	2	3	4	4	4	4	4	4	4	4	4	2	2	4	4	4	4	4	4	4	4	4	4	4	4	4	4	4
692	2018/10/26 17:24:09	229秒	117.136.61.74(河南-未知)	2	2	5	4	3	4	4	3	4	5	3	4	2	2	5	4	4	4	4	5	5	5	5	5	5	3	4	5	4
693	2018/10/26 17:24:43	222秒	120.236.128.162(广东-清远)	2	4	2	4	5	4	5	5	4	4	5	4	1	1	5	4	5	5	4	5	4	5	4	5	5	5	4	4	5
694	2018/10/26 17:24:45	222秒	39.68.150.228(山东-济宁)	2	2	3	4	3	4	3	4	3	4	3	4	3	3	2	4	3	3	3	2	3	3	3	4	3	3	2	4	3
695	2018/10/26 17:25:50	225秒	223.104.248.6(重庆-重庆)	2	2	3	5	2	5	4	5	4	2	5	4	2	2	1	4	2	4	2	2	4	2	4	3	3	4	5	2	3
697	2018/10/26 17:27:57	222秒	223.211.78.15(广东-广州)	2	3	6	5	2	4	3	5	4	4	4	3	3	2	2	3	3	3	2	4	3	4	4	4	4	4	4	4	4
698	2018/10/26 17:29:01	225秒	117.136.5.121(辽宁-未知)	2	4	3	4	4	4	4	4	3	3	4	5	3	4	3	3	3	4	4	5	5	4	4	4	5	4	5	5	4
699	2018/10/26 17:29:25	297秒	223.88.27.77(河南-郑州)	1	5	1	4	3	4	4	3	4	4	3	4	4	4	3	3	3	4	3	4	4	4	4	3	3	3	4	4	4
701	2018/10/26 17:30:32	250秒	14.126.109.45(广东-中山)	2	3	6	4	3	4	4	5	5	4	3	4	1	1	4	5	4	4	2	5	4	2	3	3	3	5	2	4	3
703	2018/10/26 17:30:57	339秒	223.91.38.246(河南-周口)	1	4	3	4	3	5	4	4	2	3	4	5	1	2	5	4	5	4	2	4	3	5	3	5	4	3	4	4	3
705	2018/10/26 17:32:27	224秒	106.121.79.220(北京-北京)	1	5	6	4	3	3	3	4	3	3	4	4	3	2	3	4	3	3	3	2	3	4	3	3	4	3	4	3	3
706	2018/10/26 17:32:28	425秒	183.200.115.58(山西-运城)	2	3	5	4	3	4	3	3	3	3	4	4	2	2	3	4	3	4	3	4	4	3	3	4	3	4	4	4	3
707	2018/10/26 17:33:12	337秒	122.193.18.248(江苏-苏州)	1	2	4	5	3	4	3	3	5	5	4	5	2	4	2	3	2	4	3	4	4	3	3	4	3	4	4	5	4
708	2018/10/26 17:33:24	222秒	110.53.106.27(湖南-株洲)	2	3	4	5	3	4	3	4	5	4	5	4	2	2	4	5	4	5	4	5	4	5	4	5	4	5	4	5	4
709	2018/10/26 17:35:39	227秒	175.6.23.14(湖南-长沙)	1	4	4	4	3	4	3	3	4	4	3	5	2	3	4	2	4	4	5	4	5	4	5	5	4	4	5	4	5
711	2018/10/26 17:38:55	286秒	221.6.103.70(江苏-无锡)	1	4	3	5	4	5	5	4	5	4	4	4	3	4	3	3	4	5	4	5	4	3	3	4	4	3	5	4	4
712	2018/10/26 17:39:27	226秒	117.141.220.15(广西-贺州)	2	3	1	4	5	4	4	4	5	5	4	4	2	1	5	4	4	5	4	4	5	5	4	4	5	4	4	5	4
713	2018/10/26 17:39:38	596秒	49.92.171.223(江苏-未知)	2	4	2	4	3	4	5	2	4	5	4	5	2	3	3	2	4	4	5	4	4	3	4	5	4	4	5	5	4
715	2018/10/26 17:41:54	272秒	211.161.240.194(上海-上海)	2	2	5	4	2	3	3	3	3	3	4	4	4	3	2	2	1	2	2	3	2	3	3	3	2	2	2	3	2
716	2018/10/26 17:42:02	346秒	122.192.15.87(江苏-未知)	1	2	3	5	4	5	4	4	5	4	4	5	2	3	4	3	4	5	4	5	4	5	4	4	5	4	5	4	5
717	2018/10/26 17:43:33	233秒	223.104.250.209(重庆-重庆)	2	2	3	4	3	3	2	3	4	2	3	3	3	4	2	3	2	4	3	2	4	4	3	5	4	3	4	2	4
719	2018/10/26 17:44:35	1287秒	124.65.169.38(北京-北京)	2	3	3	4	3	4	3	3	4	4	4	4	2	2	3	4	3	4	3	4	3	4	4	4	5	4	4	5	4
720	2018/10/26 17:44:41	307秒	58.242.168.95(安徽-蚌埠)	2	3	2	4	5	5	4	4	3	2	3	5	4	3	2	3	1	4	3	4	4	4	3	3	4	4	3	4	5
722	2018/10/26 17:45:46	307秒	60.247.104.80(北京-北京)	1	3	3	4	2	3	3	4	3	4	3	5	2	2	3	4	4	3	2	4	3	4	3	3	3	4	3	4	2
723	2018/10/26 17:47:02	507秒	120.239.208.122(广东-揭阳)	1	3	6	5	3	3	2	3	4	4	3	5	1	1	4	5	5	5	3	5	2	2	1	3	3	2	3	3	1
724	2018/10/26 17:47:10	478秒	116.227.85.221(上海-上海)	1	4	3	5	3	4	5	4	5	4	5	4	2	1	4	5	3	4	3	5	4	5	4	5	4	4	5	4	5
725	2018/10/26 17:47:37	228秒	122.192.12.192(江苏-未知)	2	2	3	4	4	4	4	4	4	4	3	4	2	2	3	4	3	3	3	3	2	3	3	3	3	2	3	4	3
726	2018/10/26 17:47:44	814秒	61.158.149.129(河南-郑州)	2	2	6	4	3	4	2	1	3	2	4	2	2	1	4	5	4	3	4	3	4	4	3	4	2	3	4	4	3
727	2018/10/26 17:48:50	230秒	112.64.68.226(上海-上海)	1	4	4	5	4	5	4	5	4	5	4	5	3	2	4	4	4	5	5	4	5	5	4	4	5	4	5	4	5
728	2018/10/26 17:50:03	244秒	58.128.174.82(北京-北京)	2	3	1	5	4	4	5	5	4	5	4	5	2	2	5	4	5	5	4	5	5	5	4	5	4	4	5	4	5
730	2018/10/26 17:50:43	285秒	113.57.246.79(湖北-未知)	1	3	3	5	4	5	2	4	5	3	4	5	1	2	4	5	4	4	3	5	4	4	5	4	5	4	5	3	4
731	2018/10/26 17:51:39	277秒	122.97.201.123(江苏-苏州)	2	3	3	5	4	5	5	5	4	5	5	5	2	2	5	4	5	5	5	5	4	4	4	4	5	5	4	5	5
732	2018/10/26 17:51:51	609秒	36.63.214.172(安徽-芜湖)	2	2	2	5	4	4	4	4	5	5	5	5	4	4	2	2	2	5	4	5	4	4	5	4	5	4	4	5	4
733	2018/10/26 17:52:18	252秒	223.104.65.138(广东-未知)	2	4	4	5	4	2	3	3	4	2	3	5	2	3	1	2	3	4	4	5	4	3	3	4	2	4	5	3	4
734	2018/10/26 17:54:10	230秒	117.182.193.155(广西-钦州)	2	4	5	4	3	3	4	4	5	4	3	4	2	2	3	3	3	3	4	4	3	4	5	5	4	4	5	4	5
735	2018/10/26 17:54:44	334秒	221.192.180.166(河北-未知)	1	4	3	4	3	3	3	4	4	4	4	5	2	2	3	3	3	4	3	4	3	3	4	4	4	4	3	4	3
736	2018/10/26 17:55:01	480秒	111.187.14.11(上海-上海)	2	2	6	4	3	2	3	4	2	4	3	5	1	1	2	5	2	4	2	5	3	5	3	4	3	3	3	4	3
738	2018/10/26 17:56:04	222秒	27.17.173.60(湖北-武汉)	2	2	5	4	5	3	3	5	5	4	4	3	2	1	5	5	3	4	1	3	1	5	5	4	3	4	3	4	3
739	2018/10/26 17:57:11	222秒	116.243.1.116(北京-北京)	2	4	5	4	4	5	5	3	4	4	4	5	3	2	3	4	3	4	4	3	3	4	4	4	5	4	3	4	3
741	2018/10/26 17:58:23	231秒	223.104.248.11(重庆-重庆)	2	2	6	4	5	4	3	3	4	3	4	5	2	1	4	4	5	3	1	2	2	4	4	5	4	4	5	4	2
743	2018/10/26 17:59:15	221秒	183.197.198.240(河北-石家庄)	2	2	2	5	4	3	4	4	3	4	5	3	2	2	3	4	3	3	4	3	5	5	2	4	5	4	3	5	5
744	2018/10/26 18:00:06	398秒	117.136.0.230(北京-北京)	2	3	3	5	4	4	4	3	4	4	4	5	3	3	3	4	4	4	3	5	3	4	3	3	4	4	4	4	4
747	2018/10/26 18:03:12	388秒	182.240.97.244(云南-曲靖)	2	4	3	5	4	5	4	4	5	4	5	4	2	3	4	2	2	4	3	4	2	4	3	4	3	4	5	4	3
749	2018/10/26 18:04:01	1275秒	113.44.48.181(北京-北京)	2	3	3	4	3	2	1	5	4	3	2	1	2	1	3	4	5	5	4	3	2	5	4	2	3	1	3	4	3
751	2018/10/26 18:04:52	243秒	58.128.209.168(北京-北京)	1	4	1	5	5	4	4	5	5	4	5	4	1	2	5	4	5	5	5	4	4	5	4	5	4	4	5	4	5
753	2018/10/26 18:05:54	223秒	117.80.75.180(江苏-苏州)	2	2	5	5	3	4	4	4	5	4	5	4	2	1	3	4	4	3	2	4	5	4	2	3	3	2	5	5	4
755	2018/10/26 18:08:33	254秒	106.9.127.142(河北-未知)	2	2	4	3	4	4	2	4	4	4	2	4	1	1	1	3	3	4	2	3	2	3	1	1	1	3	2	2	1
756	2018/10/26 18:09:07	226秒	27.157.100.101(福建-漳州)	2	2	6	4	2	4	4	4	4	3	4	4	1	1	4	4	4	3	4	3	3	3	3	3	3	2	4	2	2
757	2018/10/26 18:11:18	228秒	183.246.155.230(浙江-绍兴)	2	3	3	5	4	5	4	4	4	3	4	4	2	2	2	4	3	3	3	4	2	3	3	4	2	4	5	5	4
758	2018/10/26 18:12:12	222秒	223.104.1.136(广东-未知)	1	2	6	4	4	2	3	4	3	3	5	4	3	2	3	4	4	4	3	3	3	3	3	3	3	3	5	2	2
759	2018/10/26 18:12:40	1346秒	113.107.136.90(广东-江门)	1	5	3	3	4	3	3	4	4	3	3	4	4	4	3	3	3	3	4	4	3	3	3	3	2	3	4	3	3
760	2018/10/26 18:13:28	222秒	113.138.36.238(陕西-西安)	2	2	6	4	3	2	3	4	3	5	4	5	2	1	3	4	5	2	1	2	3	3	2	1	2	3	4	5	2
761	2018/10/26 18:14:13	391秒	42.196.37.135(上海-上海)	1	6	2	4	4	3	4	5	4	4	5	4	2	2	4	4	4	4	4	5	4	4	4	5	4	3	4	3	5
762	2018/10/26 18:14:53	305秒	218.69.238.240(天津-天津)	2	5	6	4	3	3	3	3	3	3	3	3	3	3	3	3	3	3	3	3	3	3	3	3	4	3	2	3	2
763	2018/10/26 18:16:18	251秒	223.104.177.11(辽宁-未知)	1	5	1	5	5	5	5	5	5	5	4	4	1	1	5	4	4	5	4	5	5	5	4	5	5	4	5	4	5
764	2018/10/26 18:16:58	222秒	125.118.83.14(浙江-杭州)	1	7	1	3	3	3	3	3	3	3	3	3	3	3	3	3	3	3	3	3	3	3	3	3	3	3	3	3	3
766	2018/10/26 18:18:12	234秒	36.149.156.115(江苏-南京)	2	2	3	4	5	5	4	4	5	3	4	4	2	3	1	4	4	3	4	5	2	4	5	4	4	4	3	4	3
769	2018/10/26 18:19:36	512秒	113.124.81.28(山东-烟台)	1	6	1	5	5	5	5	5	5	5	4	4	1	1	5	4	4	5	5	4	5	5	5	5	5	4	4	4	5
770	2018/10/26 18:20:17	223秒	117.136.98.157(广西-未知)	2	4	2	4	5	3	4	4	3	5	2	4	5	4	2	3	5	4	2	3	5	4	2	5	3	4	2	3	5
771	2018/10/26 18:21:16	2319秒	223.104.250.231(重庆-重庆)	1	3	3	5	3	4	4	3	5	4	4	5	2	1	3	5	4	4	5	5	4	4	5	4	5	4	4	3	5
772	2018/10/26 18:21:47	246秒	112.97.246.221(广东-东莞)	2	3	3	5	3	4	4	3	3	4	4	4	3	2	2	4	3	4	3	4	4	3	3	4	3	4	4	3	3
773	2018/10/26 18:24:10	1483秒	180.171.15.230(上海-上海)	1	2	3	4	4	5	4	4	3	4	4	5	3	2	2	4	4	5	4	4	4	5	5	5	5	5	4	4	5
774	2018/10/26 18:24:56	637秒	123.147.250.94(重庆-重庆)	2	3	3	5	3	4	3	4	5	3	4	5	2	1	3	4	2	4	3	5	2	3	4	2	5	4	5	3	4
